# Supplementary material for: The Identification of Pathway Markers in Intracranial Aneurysm Using Genome-Wide Association Data from Two Different Populations
Source: PLoS One. 2013 Mar 6;8(3):e57022. doi: 10.1371/journal.pone.0057022 (PMC3590201; doi:10.1371/journal.pone.0057022)
Supplement: Table S1 — The whole list of the identified KEGG pathways, which are found in European population as important for IA development mechanism. (XLS) [file pone.0057022.s001.xls]

## Sheet: Supplementary_Table_1b_eu_aneur
KEGG ID	KEGG Term	Term P-values Corrected with Bonferroni	# of Associated SNPs from GWAS	Pathway Associated Genes Found in Subnetworks [Associated SNPs & Functional Properties]	Pathway Associated Genes Not Found in Subnetworks	Times Found
KEGG:04010	MAPK signaling pathway	3.52786e-27	133	HRAS , MAP4K2 [rs10897526 MAP4K2/intron], FGF12 [rs12489197 FGF12/intron, rs7611145 FGF12/intron, rs9848565 FGF12/intron, rs9875942 FGF12/intron, rs1460925 FGF12/intron, rs1403039 FGF12/intron], SRF , MAP3K7 [rs12210438 MAP3K7/intron, rs711267 MAP3K7/intron, rs3799897 MAP3K7/intron, rs157435 MAP3K7/intron, rs17747150 MAP3K7/intron, rs1145728 MAP3K7/intron, rs13196528 MAP3K7/intron, rs6912818 MAP3…	AKT2, AKT3, ARRB1, ARRB2, ATF2, ATF4, BDNF, CACNA1A, CACNA1B, CACNA1C, CACNA1D, CACNA1E, CACNA1F, CACNA1G, CACNA1H, CACNA1I, CACNA1S, CACNA2D1, CACNA2D2, CACNA2D3, CACNA2D4, CACNB1, CACNB2, CACNB3, CACNB4, CACNG1, CACNG2, CACNG3, CACNG4, CACNG5, CACNG6, CACNG7, CACNG8, CASP3, CD14, CDC25B, CDC42, CHP, CHP2, CRK, CRKL, DAXX, DUSP1, DUSP10, DUSP14, DUSP16, DUSP2, DUSP22, DUSP3, DUSP4, DUSP5, DUSP6,…	4
KEGG:04110	Cell cycle	2.3488e-25	76	E2F1 , E2F2 , E2F3 , E2F4 , E2F5 , ANAPC10 [rs1455137 ANAPC10/intron, rs17781702 ANAPC10/intron, rs6823268 ANAPC10/intron, rs17725139 ANAPC10/intron, rs12504213 ANAPC10/intron, rs13102609 ANAPC10/intron, rs3775801 ANAPC10/intron], MCM7 [rs4134925 MCM7/cds-synon, rs17447273 MCM7/cds-synon, rs4928 MCM7/cds-synon, rs4134927 MCM7/cds-synon, rs2307355 MCM7/cds-synon, rs4319008 MCM7/cds-synon, rs472956…	ANAPC1, ANAPC11, ANAPC13, ANAPC2, ANAPC4, ANAPC5, ANAPC7, ATM, ATR, BUB1, BUB3, CCNA1, CCNA2, CCNB1, CCNB2, CCNB3, CCND1, CCND3, CCNE1, CCNE2, CCNH, CDC14A, CDC14B, CDC16, CDC23, CDC25A, CDC25B, CDC25C, CDC26, CDC45, CDC6, CDC7, CDK1, CDK2, CDK4, CDK7, CDKN1A, CDKN1B, CDKN1C, CDKN2A, CDKN2B, CDKN2C, CDKN2D, CHEK1, CHEK2, CREBBP, CUL1, DBF4, ESPL1, FZR1, GADD45A, GADD45B, GADD45G, GSK3B, HDAC1, LO…	48
KEGG:04350	TGF-beta signaling pathway	6.25703e-24	126	SMAD9 [rs1536654 SMAD9/intron], SMAD7 [rs3736242 SMAD7/intron], SMAD6 [rs2439397 SMAD6/intron, rs3934907 SMAD6/intron, rs893903 SMAD6/intron, rs2053423 SMAD6/intron, rs893902 SMAD6/intron, rs1440375 SMAD6/intron, rs3809569 SMAD6/intron], GDF5 [rs4911494 GDF5/UTR-5, rs4911496 GDF5/UTR-5, rs1540927 GDF5/UTR-5, rs4911492 GDF5/UTR-5, rs4911178 GDF5/UTR-5, rs4911179 GDF5/UTR-5, rs6088820 GDF5/UTR-5, r…	ACVR1C, AMH, AMHR2, BMP2, BMP4, BMP5, BMP8A, BMP8B, BMPR2, CDKN2B, CHRD, COMP, CREBBP, CUL1, DCN, E2F4, E2F5, GDF6, GDF7, ID1, ID2, ID3, ID4, IFNG, INHBB, INHBC, INHBE, LEFTY1, LEFTY2, LOC100506332, LTBP1, MAPK1, MAPK3, MYC, NODAL, NOG, PITX2, PPP2CA, PPP2CB, PPP2R1A, PPP2R1B, RBL1, RBL2, RBX1, RHOA, ROCK1, ROCK2, RPS6KB1, RPS6KB2, SKP1, SMAD5, SMURF2, SP1, TFDP1, TGFB1, TGFB3, TGFBR1, TGFBR2, TH…	41
KEGG:04012	ErbB signaling pathway	9.518e-22	50	HRAS , ERBB2 , STAT5A , STAT5B , SRC [rs6018199 SRC/intron, rs6063022 SRC/intron], PAK4 [rs1529712 PAK4/intron], SOS2 , TGFA [rs549386 TGFA/UTR-3, rs509664 TGFA/UTR-3, rs2461861 TGFA/UTR-3, rs1677561 TGFA/UTR-3, rs494537 TGFA/UTR-3, rs2461522 TGFA/UTR-3, rs1523300 TGFA/intron], PIK3CA , SHC1 , NRG1 [rs6468085 NRG1/intron, rs776385 NRG1/intron, rs10503901 NRG1/intron, rs901561 NRG1/intron], MYC , …	ABL1, AKT1, AKT2, AKT3, ARAF, AREG, BAD, BRAF, BTC, CAMK2A, CAMK2B, CAMK2D, CAMK2G, CBL, CBLC, CDKN1A, CDKN1B, CRK, EGF, EGFR, EIF4EBP1, ELK1, ERBB3, ERBB4, EREG, GAB1, GRB2, GSK3B, HBEGF, KRAS, MAP2K4, MAP2K7, MAPK10, MAPK9, MTOR, NCK1, NCK2, NRAS, NRG2, NRG3, NRG4, PAK1, PAK2, PAK3, PAK6, PAK7, PIK3CG, PIK3R3, PIK3R5, PLCG1, PLCG2, PRKCB, PRKCG, PTK2, RAF1, RPS6KB1, RPS6KB2, SHC2, SHC3, SHC4, S…	141
KEGG:04510	Focal adhesion	9.55299e-22	117	PDGFB [rs2247128 PDGFB/intron], BCAR1 [rs1862737 BCAR1/UTR-3, rs8052310 BCAR1/intron], ITGA11 [rs2306024 ITGA11/missense], ITGB5 [rs4678166 ITGB5/intron, rs16835991 ITGB5/intron, rs4678167 ITGB5/intron, rs6438855 ITGB5/intron, rs3755710 ITGB5/intron], ITGA10 [rs2274619 ITGA10/intron], ITGB3 , ITGB1 , SRC [rs6018199 SRC/intron, rs6063022 SRC/intron], VCL [rs2279648 VCL/intron, rs10824094 VCL/cds-s…	ACTB, ACTG1, ACTN1, ACTN2, ACTN3, AKT1, AKT2, AKT3, ARHGAP5, BAD, BCL2, BIRC2, BIRC3, BRAF, CAPN2, CAV1, CAV2, CAV3, CCND1, CCND2, CCND3, CDC42, CHAD, COL11A1, COL11A2, COL1A1, COL1A2, COL2A1, COL3A1, COL4A1, COL4A2, COL4A4, COL4A5, COL4A6, COL5A1, COL5A2, COL5A3, COL6A1, COL6A2, COL6A3, COL6A6, COMP, CRK, CRKL, CTNNB1, DIAPH1, DOCK1, EGF, ELK1, ERBB2, FIGF, FLNA, FLNC, FLT1, FLT4, FYN, GRB2, GRL…	38
KEGG:03050	Proteasome	2.35711e-21	32	PSMB9 , PSMF1 [rs6074148 PSMF1/intron,PSMF1/nearGene-5], PSMB4 [rs1887544 PSMB4/missense, rs4246527 PSMB4/missense, rs3748550 PSMB4/missense, rs6587584 PSMB4/missense, rs6587577 PSMB4/missense, rs6587572 PSMB4/missense, rs2495380 PSMB4/missense, rs10736380 PSMB4/missense, rs7546151 PSMB4/missense, rs12751531 PSMB4/missense, rs11204824 PSMB4/missense, rs11801791 PSMB4/missense, rs1887545 PSMB4/mis…	IFNG, LOC652826, POMP, PSMA2, PSMA3, PSMA5, PSMA7, PSMA8, PSMB1, PSMB10, PSMB11, PSMB2, PSMB3, PSMB5, PSMB6, PSMB7, PSMB8, PSMC4, PSMC5, PSMC6, PSMD1, PSMD12, PSMD7, PSME1, PSME2, PSME3, PSME4, SHFM1,	9
KEGG:04520	Adherens junction	4.91178e-19	85	PTPRB [rs1561798 PTPRB/intron, rs11615170 PTPRB/intron], EGFR [rs1558544 EGFR/intron, rs759162 EGFR/intron], PTPRM [rs12605453 PTPRM/intron, rs13381444 PTPRM/intron, rs7230057 PTPRM/intron, rs7245067 PTPRM/intron, rs12607046 PTPRM/intron, rs976168 PTPRM/intron, rs1117758 PTPRM/intron, rs12607050 PTPRM/intron, rs7238296 PTPRM/intron, rs10502357 PTPRM/intron], PTPRF [rs3828151 PTPRF/cds-synon], ACT…	ACP1, ACTB, ACTG1, ACTN2, ACTN3, BAIAP2, CDC42, CREBBP, CSNK2A1, CSNK2A2, CSNK2B, CTNNA2, CTNNA3, CTNNB1, EP300, ERBB2, FARP2, FGFR1, FYN, IGF1R, INSR, IQGAP1, LEF1, LMO7, MAP3K7, MAPK1, MAPK3, MET, NLK, PARD3, PTPN1, PTPN6, PTPRJ, PVRL1, PVRL4, RAC1, RAC2, RAC3, RHOA, SMAD3, SMAD4, SNAI1, SNAI2, SORBS1, SSX2IP, TCF7, TCF7L1, TCF7L2, TGFBR1, TGFBR2, TJP1, WAS, WASF1, WASF2, WASF3, WASL, YES1,	166
KEGG:04330	Notch signaling pathway	2.1387e-18	26	MFNG , KAT2B [rs7617840 KAT2B/intron, rs10510499 KAT2B/UTR-3, rs6550351 KAT2B/intron, rs6804701 KAT2B/intron, rs6763504 KAT2B/intron, rs6771737 KAT2B/intron], APH1A [rs10494266 APH1A/UTR-5], DTX1 , DTX2 [rs17468652 DTX2/intron], MAML1 [rs730012 MAML1/cds-synon, rs7700649 MAML1/UTR-3, rs11738962 MAML1/UTR-3, rs7735702 MAML1/cds-synon, rs6893300 MAML1/cds-synon, rs6627 MAML1/UTR-3, rs4700839 MAML1/…	CIR1, CREBBP, CTBP1, CTBP2, DLL1, DLL3, DLL4, DTX3, DTX3L, DTX4, DVL1, DVL2, DVL3, HDAC1, HDAC2, HES1, HES5, JAG2, KAT2A, LFNG, MAML2, NOTCH3, NOTCH4, NUMBL, PSEN2, PSENEN, PTCRA, RBPJL, RFNG, SNW1,	39
KEGG:04810	Regulation of actin cytoskeleton	2.27642e-18	102	GNA13 [rs11656396 GNA13/intron], EGFR [rs1558544 EGFR/intron, rs759162 EGFR/intron], PDGFB [rs2247128 PDGFB/intron], ACTN4 [rs16972767 ACTN4/cds-synon, rs7251903 ACTN4/cds-synon, rs3786845 ACTN4/cds-synon, rs3745859 ACTN4/cds-synon, rs7254100 ACTN4/cds-synon, rs10421560 ACTN4/cds-synon, rs8107416 ACTN4/cds-synon, rs3786835 ACTN4/cds-synon, rs11083475 ACTN4/cds-synon, rs979971 ACTN4/cds-synon, rs9…	ABI2, ACTB, ACTG1, ACTN1, ACTN2, ACTN3, APC, APC2, ARAF, ARHGEF1, ARHGEF12, ARHGEF4, ARHGEF6, ARHGEF7, ARPC1A, ARPC1B, ARPC2, ARPC3, ARPC4, ARPC5, ARPC5L, BAIAP2, BDKRB1, BDKRB2, BRAF, C3orf10, CD14, CDC42, CFL1, CFL2, CHRM1, CHRM2, CHRM3, CHRM4, CHRM5, CRK, CRKL, CYFIP1, CYFIP2, DIAPH1, DIAPH2, DIAPH3, DOCK1, EGF, ENAH, EZR, F2, FGD1, FGD3, FGF1, FGF10, FGF11, FGF12, FGF13, FGF14, FGF16, FGF17, …	6
KEGG:04722	Neurotrophin signaling pathway	2.49085e-18	68	HRAS , IRAK4 [rs10880555 IRAK4/intron, rs4251481 IRAK4/intron, rs10880565 IRAK4/intron, rs4251527 IRAK4/intron], IRAK3 [rs1152888 IRAK3/missense], SOS2 , PIK3CA , SHC1 , CSK [rs2472300 CSK/UTR-3, rs2301249 CSK/UTR-3, rs4886406 CSK/UTR-3, rs2472299 CSK/UTR-3, rs1378942 CSK/intron], PIK3R1 , PIK3R2 , IRAK2 , IRAK1 , MAP2K1 , MAP2K2 , PIK3CB , RELA , PIK3CD , YWHAB , YWHAE [rs4790420 YWHAE/intron, r…	ABL1, AKT1, AKT2, AKT3, ARHGDIA, ARHGDIB, ATF4, BAD, BAX, BCL2, BDNF, BRAF, CALM1, CALM2, CALM3, CALML3, CALML5, CALML6, CAMK2A, CAMK2B, CAMK2D, CAMK2G, CAMK4, CDC42, CRK, FASLG, FOXO3, FRS2, GAB1, GRB2, GSK3B, IKBKB, IRS2, IRS4, KIDINS220, KRAS, MAGED1, MAP2K5, MAP2K7, MAP3K1, MAP3K3, MAP3K5, MAPK10, MAPK11, MAPK12, MAPK13, MAPK14, MAPK7, MAPK9, MAPKAPK2, NFKB1, NFKBIA, NFKBIB, NFKBIE, NGF, NGFR…	41
KEGG:05220	Chronic myeloid leukemia	2.61762e-18	54	HRAS , MAP2K1 , PIK3CB , MAP2K2 , TGFBR1 , STAT5A , RELA , STAT5B , PIK3CD , SMAD3 [rs8025083 SMAD3/intron, rs8026261 SMAD3/intron, rs6494634 SMAD3/intron, rs744910 SMAD3/intron, rs11634793 SMAD3/intron, rs2414936 SMAD3/intron, rs12442452 SMAD3/intron, rs11071938 SMAD3/intron, rs12439500 SMAD3/intron, rs11637580 SMAD3/intron, rs11636161 SMAD3/intron, rs1545160 SMAD3/intron, rs7178291 SMAD3/intron…	ABL1, AKT1, AKT2, AKT3, ARAF, BAD, BCL2L1, BCR, BRAF, CBL, CBLC, CCND1, CDK4, CDK6, CDKN1A, CDKN1B, CDKN2A, CRK, CTBP1, CTBP2, E2F1, E2F2, E2F3, GAB2, GRB2, HDAC1, HDAC2, IKBKB, IKBKG, KRAS, MDM2, MECOM, NFKB1, NFKBIA, NRAS, PIK3CG, PIK3R3, PIK3R5, PTPN11, RAF1, RB1, RUNX1, SHC2, SHC3, SHC4, SMAD4, SOS1, TGFB1, TGFB3, TGFBR2, TP53,	200
KEGG:04210	Apoptosis	7.36957e-18	17	BID [rs366542 BID/nearGene-5], IRAK1 , CFLAR , RELA , TP53 , NFKB1 , FADD , BIRC2 [rs7934594 BIRC2/intron], TRADD , TNFRSF10A [rs2230229 TNFRSF10A/missense, rs6557625 TNFRSF10A/missense], IRAK4 [rs10880555 IRAK4/intron, rs4251481 IRAK4/intron, rs10880565 IRAK4/intron, rs4251527 IRAK4/intron], IRAK3 [rs1152888 IRAK3/missense], CASP10 , TNFSF10 , MYD88 [rs6853 MYD88/UTR-3, rs4988457 MYD88/intron], …	AIFM1, AKT1, AKT2, AKT3, APAF1, ATM, BAD, BAX, BCL2, BCL2L1, BIRC3, CAPN1, CAPN2, CASP12, CASP3, CASP6, CASP7, CASP9, CHP, CHP2, CSF2RB, CYCS, DFFA, DFFB, ENDOD1, ENDOG, EXOG, FAS, FASLG, IKBKB, IL1A, IL1B, IL1R1, IL1RAP, IL3, IL3RA, IRAK2, LOC651610, MAP3K14, NFKBIA, NGF, NTRK1, PIK3CA, PIK3CB, PIK3CD, PIK3CG, PIK3R1, PIK3R2, PIK3R3, PIK3R5, PPP3CB, PPP3CC, PPP3R1, PPP3R2, PRKACA, PRKACB, PRKACG…	20
KEGG:05200	Pathways in cancer	1.16021e-17	147	DCC [rs1221874 DCC/intron, rs1221877 DCC/intron, rs4940196 DCC/intron, rs16955100 DCC/intron, rs16955065 DCC/intron, rs9959870 DCC/intron, rs1145300 DCC/intron, rs1144101 DCC/intron, rs7231326 DCC/intron, rs10502947 DCC/intron, rs995831 DCC/intron, rs16955105 DCC/intron, rs17681706 DCC/intron, rs16955089 DCC/intron, rs16955056 DCC/intron, rs17681676 DCC/intron, rs1470222 DCC/intron, rs8097187 DCC…	ABL1, AKT1, AKT2, AKT3, APC, APC2, APPL1, AR, ARAF, ARNT, ARNT2, AXIN1, AXIN2, BAD, BAX, BCL2, BCL2L1, BCR, BID, BIRC2, BIRC3, BIRC5, BMP2, BMP4, BRAF, BRCA2, CASP3, CASP8, CASP9, CBL, CBLC, CCDC6, CCNA1, CCND1, CCNE1, CCNE2, CDC42, CDH1, CDK2, CDK4, CDK6, CDKN1A, CDKN1B, CDKN2A, CDKN2B, CEBPA, CKS1B, COL4A1, COL4A2, COL4A4, COL4A5, COL4A6, CREBBP, CRK, CSF2RA, CSF3R, CTBP1, CTBP2, CTNNA1, CTNNA2…	10
KEGG:04530	Tight junction	1.84317e-17	98	PRKCA [rs9896134 PRKCA/intron, rs170586 PRKCA/intron, rs2024321 PRKCA/intron], CLDN16 [rs1559651 CLDN16/intron, rs9845485 CLDN16/intron, rs6788908 CLDN16/intron, rs1425117 CLDN16/intron, rs6784836 CLDN16/intron, rs6444426 CLDN16/intron, rs9845607 CLDN16/intron, rs7625694 CLDN16/intron], CLDN7 , INADL [rs2482854 INADL/intron, rs2482856 INADL/intron, rs2482851 INADL/intron, rs2499002 INADL/intron],…	ACTB, ACTG1, ACTN1, ACTN2, ACTN3, AKT1, AKT2, AKT3, AMOTL1, ASH1L, CASK, CDC42, CDK4, CLDN1, CLDN10, CLDN11, CLDN14, CLDN15, CLDN17, CLDN18, CLDN19, CLDN2, CLDN20, CLDN22, CLDN23, CLDN3, CLDN4, CLDN6, CLDN8, CLDN9, CRB3, CSDA, CSNK2A1, CSNK2A2, CSNK2B, CTNNA1, CTNNA3, CTNNB1, EPB41L1, EPB41L2, EPB41L3, EXOC3, EXOC4, F11R, GNAI1, GNAI2, GNAI3, HCLS1, HRAS, IGSF5, JAM2, KRAS, LLGL1, LLGL2, LOC10050…	3
KEGG:04720	Long-term potentiation	2.25151e-17	140	PRKCA [rs9896134 PRKCA/intron, rs170586 PRKCA/intron, rs2024321 PRKCA/intron], MAP2K1 , CAMK2G , CREBBP , GRIN1 , GRIN2A [rs1375077 GRIN2A/intron, rs9924673 GRIN2A/intron, rs8045728 GRIN2A/intron, rs13336306 GRIN2A/intron, rs1124509 GRIN2A/intron, rs13337372 GRIN2A/intron, rs8061843 GRIN2A/intron], PRKCG [rs307941 PRKCG/nearGene-5], ITPR3 , PPP1CB [rs2045886 PPP1CB/UTR-3, rs7601934 PPP1CB/UTR-3, …	ADCY1, ADCY8, ARAF, ATF4, BRAF, CACNA1C, CALM3, CALML3, CALML5, CALML6, CAMK2B, CAMK4, CHP, CHP2, GNAQ, GRIA2, GRIN2C, GRIN2D, GRM5, HRAS, ITPR2, KRAS, MAP2K2, MAPK1, MAPK3, NRAS, PLCB2, PLCB3, PPP1CA, PPP1CC, PPP1R12A, PPP1R1A, PPP3CB, PPP3CC, PPP3R1, PPP3R2, PRKACA, PRKACB, PRKACG, PRKCB, PRKX, RAF1, RAP1A, RAP1B, RAPGEF3, RPS6KA1, RPS6KA3, RPS6KA6,	133
KEGG:05162	Measles	1.06109e-16	94	PIK3CB , CD3E [rs12576947 CD3E/intron], STAT5A , RELA , PIK3CD , TP53 , NFKB1 , TAB2 , STAT3 , MAP3K7 [rs12210438 MAP3K7/intron, rs711267 MAP3K7/intron, rs3799897 MAP3K7/intron, rs157435 MAP3K7/intron, rs17747150 MAP3K7/intron, rs1145728 MAP3K7/intron, rs13196528 MAP3K7/intron, rs6912818 MAP3K7/intron, rs282429 MAP3K7/intron, rs791062 MAP3K7/intron, rs157429 MAP3K7/intron, rs1145735 MAP3K7/intron…	ADAR, AKT3, BBC3, CCND1, CCND2, CCND3, CCNE1, CCNE2, CD209, CD28, CD3D, CD3G, CD46, CDK2, CDK4, CDK6, CLEC4M, CSNK2A1, CSNK2A2, CSNK2B, DDX58, EIF2AK2, EIF2AK4, EIF2S1, EIF3H, FAS, FASLG, FCGR2B, FYN, GNB2L1, HSPA1A, HSPA1B, HSPA1L, HSPA2, HSPA6, HSPA8, IFIH1, IFNA1, IFNA10, IFNA13, IFNA14, IFNA16, IFNA17, IFNA2, IFNA21, IFNA4, IFNA5, IFNA6, IFNA7, IFNA8, IFNAR1, IFNAR2, IFNB1, IFNG, IFNGR1, IFNG…	22
KEGG:04660	T cell receptor signaling pathway	1.61807e-16	63	HRAS , MAP2K1 , MAP2K2 , RELA , RAF1 , MAP3K7 [rs12210438 MAP3K7/intron, rs711267 MAP3K7/intron, rs3799897 MAP3K7/intron, rs157435 MAP3K7/intron, rs17747150 MAP3K7/intron, rs1145728 MAP3K7/intron, rs13196528 MAP3K7/intron, rs6912818 MAP3K7/intron, rs282429 MAP3K7/intron, rs791062 MAP3K7/intron, rs157429 MAP3K7/intron, rs1145735 MAP3K7/intron, rs1145736 MAP3K7/intron, rs812606 MAP3K7/intron, rs806…	AKT2, AKT3, BCL10, CARD11, CBL, CBLB, CBLC, CD247, CD28, CD3D, CD3E, CD3G, CD4, CD40LG, CD8A, CD8B, CDC42, CDK4, CHP, CHP2, CSF2, CTLA4, DLG1, FYN, GRAP2, GRB2, GSK3B, ICOS, IFNG, IKBKB, IKBKG, IL10, IL2, IL4, IL5, ITK, KRAS, LAT, LCK, LCP2, MALT1, MAP2K7, MAP3K14, MAPK11, MAPK12, MAPK13, NCK1, NCK2, NFAT5, NFKB1, NFKBIA, NFKBIB, NFKBIE, NRAS, PAK2, PAK3, PAK6, PAK7, PDCD1, PDK1, PIK3CA, PIK3CB, …	72
KEGG:03420	Nucleotide excision repair	3.65648e-16	70	CCNH , DDB1 , CDK7 , RPA3 [rs2301936 RPA3/intron], XPA , RPA2 [rs6565 RPA2/UTR-3, rs6691656 RPA2/UTR-3, rs7356 RPA2/UTR-3, rs10751725 RPA2/UTR-3, rs6564 RPA2/UTR-3, rs10751724 RPA2/UTR-3, rs1474908 RPA2/UTR-3, rs6700473 RPA2/UTR-3, rs2749119 RPA2/UTR-3, rs7535816 RPA2/UTR-3, rs12067053 RPA2/UTR-3, rs1467464 RPA2/UTR-3, rs6679432 RPA2/UTR-3, rs2474470 RPA2/UTR-3], POLD4 [rs1790731 POLD4/nearGene-5…	CETN2, CUL4B, DDB2, ERCC1, ERCC4, ERCC5, ERCC6, GTF2H1, GTF2H2, GTF2H2C, GTF2H2D, GTF2H3, GTF2H4, GTF2H5, LIG1, LOC100290337, LOC100510744, PCNA, POLD1, POLD2, POLD3, POLE, POLE2, POLE3, POLE4, RAD23A, RAD23B, RBX1, RFC2, RFC3, RFC4, RFC5, RPA1, RPA4,	17
KEGG:04062	Chemokine signaling pathway	1.14598e-15	193	PARD3 [rs10764003 PARD3/intron, rs12218243 PARD3/intron, rs11009938 PARD3/intron, rs12220628 PARD3/intron, rs17495768 PARD3/intron, rs4600153 PARD3/intron, rs11009917 PARD3/intron, rs10764002 PARD3/intron, rs10740896 PARD3/intron, rs7080111 PARD3/intron, rs7342064 PARD3/intron, rs4391770 PARD3/intron, rs7912166 PARD3/intron, rs11597833 PARD3/intron, rs7069244 PARD3/intron, rs11009939 PARD3/intron…	ADCY1, ADCY2, ADCY3, ADCY4, ADCY5, ADCY6, ADCY7, ADCY8, ADCY9, ADRBK2, AKT1, AKT2, AKT3, ARRB1, ARRB2, BRAF, CCL1, CCL11, CCL13, CCL14, CCL15, CCL16, CCL17, CCL18, CCL19, CCL2, CCL20, CCL21, CCL22, CCL23, CCL24, CCL25, CCL26, CCL27, CCL28, CCL3, CCL3L1, CCL3L3, CCL4, CCL4L1, CCL4L2, CCL5, CCL7, CCL8, CCR1, CCR10, CCR2, CCR3, CCR4, CCR5, CCR6, CCR7, CCR8, CCR9, CDC42, CRK, CX3CL1, CX3CR1, CXCL1, C…	26
KEGG:04020	Calcium signaling pathway	3.27219e-15	123	GNA14 [rs7046214 GNA14/intron, rs10869950 GNA14/nearGene-5, rs11145448 GNA14/intron, rs10116050 GNA14/intron, rs1162211 GNA14/intron], DRD1 [rs2471005 DRD1/UTR-5], ADCY1 [rs17172610 ADCY1/UTR-3], ADCY2 [rs7734478 ADCY2/intron, rs12656409 ADCY2/intron, rs2115267 ADCY2/intron, rs7700862 ADCY2/intron, rs11739618 ADCY2/intron, rs6555477 ADCY2/intron, rs16878811 ADCY2/intron, rs11950167 ADCY2/intron],…	ADCY3, ADCY4, ADCY7, ADCY9, ADORA2A, ADORA2B, ADRA1B, ADRA1D, ADRB2, ADRB3, AGTR1, ATP2A1, ATP2A2, ATP2A3, ATP2B1, ATP2B2, ATP2B3, ATP2B4, AVPR1A, AVPR1B, BDKRB1, BDKRB2, BST1, CACNA1D, CACNA1E, CACNA1F, CACNA1G, CACNA1I, CACNA1S, CALM1, CALM2, CALM3, CALML3, CALML5, CALML6, CAMK2A, CAMK2B, CAMK2D, CAMK2G, CAMK4, CCKAR, CCKBR, CD38, CHP, CHP2, CHRM1, CHRM3, CHRM5, CHRNA7, CYSLTR1, CYSLTR2, DRD5, …	12
KEGG:05210	Colorectal cancer	3.34967e-15	87	DCC [rs1221874 DCC/intron, rs1221877 DCC/intron, rs4940196 DCC/intron, rs16955100 DCC/intron, rs16955065 DCC/intron, rs9959870 DCC/intron, rs1145300 DCC/intron, rs1144101 DCC/intron, rs7231326 DCC/intron, rs10502947 DCC/intron, rs995831 DCC/intron, rs16955105 DCC/intron, rs17681706 DCC/intron, rs16955089 DCC/intron, rs16955056 DCC/intron, rs17681676 DCC/intron, rs1470222 DCC/intron, rs8097187 DCC…	AKT3, APC, APC2, ARAF, AXIN1, AXIN2, BAD, BAX, BCL2, BIRC5, CASP3, CASP9, CCND1, CTNNB1, CYCS, FOS, KRAS, LEF1, MAP2K1, MAPK1, MAPK10, MAPK3, MAPK8, MAPK9, MLH1, MSH2, MSH3, MSH6, PIK3CG, PIK3R2, PIK3R3, PIK3R5, RAC1, RAC2, RAC3, RAF1, RALGDS, RHOA, TCF7, TCF7L1, TCF7L2, TGFB1, TGFB2, TGFB3, TGFBR1, TGFBR2,	94
KEGG:04662	B cell receptor signaling pathway	3.62606e-15	46	VAV3 [rs17541024 VAV3/intron, rs6662917 VAV3/intron, rs7515601 VAV3/intron, rs6703788 VAV3/intron, rs11185172 VAV3/intron, rs12564766 VAV3/intron, rs12059570 VAV3/intron, rs4503376 VAV3/intron], LYN [rs17811397 LYN/intron, rs10095917 LYN/intron, rs7829816 LYN/intron, rs2100245 LYN/intron, rs7813271 LYN/intron, rs16922433 LYN/intron, rs16922434 LYN/intron, rs1027990 LYN/intron], RELA , CD72 [rs487…	AKT1, AKT2, AKT3, BCL10, CARD11, CD79A, CD79B, CD81, CHP, CHP2, CR2, FCGR2B, FOS, GRB2, GSK3B, HRAS, IFITM1, IKBKB, IKBKG, KRAS, LILRB3, MALT1, MAP2K1, MAP2K2, MAPK1, MAPK3, NFAT5, NFATC1, NFATC3, NFKB1, NFKBIA, NFKBIB, NFKBIE, NRAS, PIK3AP1, PIK3CA, PIK3CB, PIK3CD, PIK3CG, PIK3R1, PIK3R2, PIK3R3, PIK3R5, PPP3CA, PPP3CB, PPP3CC, PPP3R1, PPP3R2, PRKCB, PTPN6, RAC1, RAC2, RAC3, RAF1, RASGRP3, VAV2,	94
KEGG:05215	Prostate cancer	3.7299e-15	7	EGFR [rs1558544 EGFR/intron, rs759162 EGFR/intron], HSP90AA1 , BRAF [rs4726020 BRAF/intron], PIK3CB , RELA , CREB1 , PIK3CD , TP53 , NFKB1 , AKT1 , IGF1R [rs4966035 IGF1R/intron, rs8030777 IGF1R/intron], EP300 , CDKN1B [rs34330 CDKN1B/UTR-5], GSK3B , PIK3CA , PIK3R1 , CHUK [rs12254005 CHUK/missense], AKT2 ,	AKT3, AR, ARAF, ATF4, BAD, BCL2, CASP9, CCND1, CCNE1, CCNE2, CDK2, CDKN1A, CREB3, CREB3L1, CREB3L2, CREB3L3, CREB3L4, CREB5, CREBBP, CTNNB1, E2F1, E2F2, E2F3, EGF, ERBB2, FGFR1, FGFR2, FOXO1, GRB2, GSTP1, HRAS, HSP90AB1, HSP90B1, IGF1, IKBKB, IKBKG, INS, INSRR, KLK3, KRAS, LEF1, MAP2K1, MAP2K2, MAPK1, MAPK3, MDM2, MTOR, NFKBIA, NKX3-1, NRAS, PDGFA, PDGFB, PDGFC, PDGFD, PDGFRA, PDGFRB, PDPK1, PIK3…	42
KEGG:05221	Acute myeloid leukemia	4.52831e-15	3	HRAS , MAP2K1 , MAP2K2 , PIK3CB , STAT5A , RELA , STAT5B , PIK3CD , STAT3 , JUP [rs7219088 JUP/intron, rs4629018 JUP/intron], MAPK1 , SOS2 , MAPK3 , PIK3CA , MYC , CHUK [rs12254005 CHUK/missense], PIK3R1 , PIK3R2 ,	AKT1, AKT2, AKT3, ARAF, BAD, BRAF, CCNA1, CCND1, CEBPA, EIF4EBP1, FLT3, GRB2, IKBKB, IKBKG, KIT, KRAS, LEF1, LOC652346, MTOR, NFKB1, NRAS, PIK3CG, PIK3R3, PIK3R5, PIM1, PIM2, PML, PPARD, RAF1, RARA, RPS6KB1, RPS6KB2, RUNX1, RUNX1T1, SOS1, SPI1, TCF7, TCF7L1, TCF7L2, ZBTB16,	190
KEGG:04130	SNARE interactions in vesicular transport	7.6443e-15	25	STX6 , STX1A , STX7 , STX3 , VAMP7 , STX16 , VTI1B [rs3742880 VTI1B/intron, rs7140310 VTI1B/intron, rs2320029 VTI1B/intron, rs1120877 VTI1B/intron, rs17104544 VTI1B/intron, rs8013767 VTI1B/intron, rs12050393 VTI1B/intron, rs4902511 VTI1B/intron, rs11623700 VTI1B/intron], VAMP4 , GOSR2 [rs7225428 GOSR2/UTR-5, rs1867237 GOSR2/UTR-5, rs9911967 GOSR2/UTR-5, rs1662594 GOSR2/UTR-5, rs1662576 GOSR2/UTR-…	BET1, BET1L, BNIP1, SEC22B, SNAP29, SNAP47, STX10, STX11, STX17, STX18, STX19, STX1B, STX2, STX4, STX5, STX8, USE1, VAMP1, VAMP2, VAMP3, VAMP5, VAMP8, VTI1A, YKT6,	7
KEGG:04380	Osteoclast differentiation	8.12947e-15	23	PPARG [rs709157 PPARG/intron, rs1373640 PPARG/intron, rs2028759 PPARG/intron, rs2972162 PPARG/intron, rs709149 PPARG/intron, rs2921190 PPARG/intron, rs2938395 PPARG/intron, rs1151996 PPARG/intron], MITF [rs12637754 MITF/intron, rs7648607 MITF/intron, rs1367369 MITF/intron, rs7430957 MITF/intron], TGFB2 [rs11581605 TGFB2/intron, rs10482772 TGFB2/intron, rs12035819 TGFB2/intron, rs10482775 TGFB2/in…	ACP5, AKT1, AKT2, AKT3, BLNK, BTK, CALCR, CAMK4, CREB1, CSF1, CTSK, CYBA, CYBB, CYLD, FCGR1A, FCGR2A, FCGR2B, FCGR2C, FCGR3A, FCGR3B, FHL2, FOSB, FOSL1, FOSL2, GAB2, GRB2, IFNAR1, IFNAR2, IFNB1, IFNG, IFNGR1, IFNGR2, IKBKB, IKBKG, IL1A, IL1B, IL1R1, IRF9, ITGB3, JAK1, LCK, LCP2, LILRA1, LILRA2, LILRA3, LILRA4, LILRA6, LILRB1, LILRB2, LILRB3, LILRB4, LILRB5, MAP2K6, MAP2K7, MAP3K14, MAP3K7, MAPK10…	81
KEGG:04540	Gap junction	9.09201e-15	123	PRKCA [rs9896134 PRKCA/intron, rs170586 PRKCA/intron, rs2024321 PRKCA/intron], EGFR [rs1558544 EGFR/intron, rs759162 EGFR/intron], DRD1 [rs2471005 DRD1/UTR-5], ADCY1 [rs17172610 ADCY1/UTR-3], GNAI3 , ADCY2 [rs7734478 ADCY2/intron, rs12656409 ADCY2/intron, rs2115267 ADCY2/intron, rs7700862 ADCY2/intron, rs11739618 ADCY2/intron, rs6555477 ADCY2/intron, rs16878811 ADCY2/intron, rs11950167 ADCY2/intr…	ADCY3, ADCY4, ADCY6, ADCY7, ADCY9, CDK1, CSNK1D, DRD2, EGF, GJA1, GJD2, GNA11, GNAQ, GNAS, GRB2, GUCY1A2, GUCY1A3, GUCY1B3, HRAS, HTR2A, HTR2B, HTR2C, ITPR1, ITPR2, ITPR3, KRAS, LPAR1, MAP2K1, MAP2K2, MAP2K5, MAP3K2, MAPK1, MAPK3, MAPK7, NRAS, PDGFA, PDGFB, PDGFC, PDGFD, PDGFRA, PDGFRB, PLCB2, PLCB4, PRKACA, PRKACB, PRKACG, PRKCB, PRKCG, PRKG2, PRKX, RAF1, SOS1, SOS2, TJP1, TUBA1A, TUBA1B, TUBA1C…	64
KEGG:05131	Shigellosis	1.31235e-14	93	RELA , BTRC , NFKBIA , NFKB1 , MAPK10 [rs11097104 MAPK10/intron, rs4693143 MAPK10/intron, rs7699065 MAPK10/intron, rs7690384 MAPK10/intron, rs4597789 MAPK10/intron, rs17011843 MAPK10/intron, rs13115429 MAPK10/intron, rs7674849 MAPK10/intron, rs7684258 MAPK10/intron, rs12644920 MAPK10/intron, rs11097106 MAPK10/intron, rs2904100 MAPK10/intron, rs17011731 MAPK10/intron, rs6823664 MAPK10/intron, rs17…	ACTB, ARPC1A, ARPC1B, ARPC2, ARPC3, ARPC4, ARPC5, ARPC5L, CD44, CRK, CRKL, CTTN, DIAPH1, HCLS1, IKBKB, IKBKG, IL8, ITGA5, ITGB1, LOC653888, MAD2L2, MAPK1, MAPK11, MAPK12, MAPK13, MAPK14, MAPK8, MAPK9, NFKBIB, NOD1, NOD2, PFN1, PFN3, PFN4, RHOG, ROCK1, ROCK2, U2AF1, UBE2D2, WAS, WASF1, WASF2, WASL,	81
KEGG:04310	Wnt signaling pathway	2.52455e-14	84	DVL3 , VANGL1 , TP53 , SMAD4 [rs606073 SMAD4/UTR-3, rs7244227 SMAD4/UTR-3, rs620898 SMAD4/UTR-3], SMAD3 [rs8025083 SMAD3/intron, rs8026261 SMAD3/intron, rs6494634 SMAD3/intron, rs744910 SMAD3/intron, rs11634793 SMAD3/intron, rs2414936 SMAD3/intron, rs12442452 SMAD3/intron, rs11071938 SMAD3/intron, rs12439500 SMAD3/intron, rs11637580 SMAD3/intron, rs11636161 SMAD3/intron, rs1545160 SMAD3/intron, r…	APC, APC2, AXIN2, BTRC, CACYBP, CAMK2A, CAMK2B, CAMK2D, CAMK2G, CCND1, CCND2, CCND3, CER1, CHD8, CHP, CHP2, CREBBP, CSNK1A1, CSNK1A1L, CSNK2A2, CSNK2B, CTBP1, CTBP2, CTNNBIP1, CUL1, CXXC4, DAAM2, DKK1, DKK2, DKK4, DVL2, FBXW11, FOSL1, FRAT2, FZD1, FZD10, FZD2, FZD3, FZD4, FZD5, FZD6, FZD7, FZD8, FZD9, GSK3B, JUN, LEF1, LOC100506332, LRP6, MAP3K7, MAPK10, MAPK8, MAPK9, MMP7, MYC, NFAT5, NFATC1, NF…	18
KEGG:05212	Pancreatic cancer	2.78498e-14	49	EGFR [rs1558544 EGFR/intron, rs759162 EGFR/intron], BRAF [rs4726020 BRAF/intron], PIK3CB , RELA , PIK3CD , TP53 , SMAD4 [rs606073 SMAD4/UTR-3, rs7244227 SMAD4/UTR-3, rs620898 SMAD4/UTR-3], SMAD3 [rs8025083 SMAD3/intron, rs8026261 SMAD3/intron, rs6494634 SMAD3/intron, rs744910 SMAD3/intron, rs11634793 SMAD3/intron, rs2414936 SMAD3/intron, rs12442452 SMAD3/intron, rs11071938 SMAD3/intron, rs1243950…	AKT3, ARAF, ARHGEF6, BAD, BCL2L1, BRCA2, CASP9, CCND1, CDC42, CDK4, CDK6, CDKN2A, E2F1, E2F2, E2F3, EGF, ERBB2, FIGF, IKBKB, IKBKG, JAK1, KRAS, MAP2K1, MAPK1, MAPK10, MAPK3, MAPK8, MAPK9, PGF, PIK3CG, PIK3R2, PIK3R3, PIK3R5, PLD1, RAC1, RAC2, RAC3, RAD51, RAF1, RALA, RALB, RALBP1, RALGDS, RB1, STAT1, TGFA, TGFB1, TGFB2, TGFB3, TGFBR1, TGFBR2, VEGFA, VEGFB, VEGFC,	189
KEGG:04610	Complement and coagulation cascades	7.00373e-14	29	KNG1 [rs5030060 KNG1/intron, rs1621816 KNG1/intron, rs1656921 KNG1/intron, rs1656922 KNG1/missense, rs166479 KNG1/intron, rs5030062 KNG1/missense,KNG1/intron], CR1 , C5AR1 , MASP1 [rs1969374 MASP1/intron, rs1533593 MASP1/intron], C3 , C5 [rs12377743 C5/intron, rs2300930 C5/intron, rs1930777 C5/intron, rs10985101 C5/intron, rs6478485 C5/intron], C4BPA [rs4844573 C4BPA/intron, rs4266889 C4BPA/intro…	A2M, BDKRB1, BDKRB2, C1QA, C1QB, C1QC, C1R, C1S, C2, C3AR1, C4A, C4B, C4BPB, C6, C7, C8A, C8G, C9, CD46, CD59, CFB, CFD, CPB2, CR2, F10, F11, F12, F13A1, F13B, F2, F2R, F3, F5, F7, F8, F9, FGA, FGB, FGG, KLKB1, MASP2, MBL2, PLAT, PLAU, PLAUR, PROC, PROS1, SERPINA5, SERPINC1, SERPIND1, SERPINE1, SERPINF2, SERPING1, TFPI, THBD, VWF,	5
KEGG:04730	Long-term depression	1.3902e-13	116	PRKCA [rs9896134 PRKCA/intron, rs170586 PRKCA/intron, rs2024321 PRKCA/intron], GNAZ [rs3788343 GNAZ/cds-synon,RTDR1/intron, rs2330338 GNAZ/cds-synon,RTDR1/intron, rs1858746 GNAZ/cds-synon,RTDR1/intron], NOS1 [rs2293055 NOS1/intron], GNA11 , PRKG1 [rs6480375 PRKG1/intron, rs10490969 PRKG1/intron, rs11595391 PRKG1/intron, rs3829170 PRKG1/intron, rs17632249 PRKG1/intron, rs7902515 PRKG1/intron, rs12…	ARAF, BRAF, C7orf16, CACNA1A, CRH, GNA12, GNA13, GNAI1, GNAI2, GNAI3, GNAO1, GRIA2, GRIA3, GRID2, GUCY1A2, GUCY1A3, GUCY1B3, HRAS, IGF1, IGF1R, ITPR2, ITPR3, JMJD7-PLA2G4B, KRAS, LYN, MAP2K1, MAP2K2, MAPK1, MAPK3, NRAS, PLA2G10, PLA2G12A, PLA2G12B, PLA2G1B, PLA2G2A, PLA2G2C, PLA2G2D, PLA2G2E, PLA2G2F, PLA2G3, PLA2G4A, PLA2G4B, PLA2G4E, PLA2G5, PLA2G6, PLCB2, PLCB3, PLCB4, PPP2CA, PPP2CB, PPP2R1A,…	73
KEGG:03040	Spliceosome	2.04633e-13	55	SRSF1 , U2AF2 , EFTUD2 [rs2231647 EFTUD2/UTR-3,HIGD1B/nearGene-3, rs8081068 EFTUD2/UTR-3,HIGD1B/nearGene-3, rs16971033 EFTUD2/UTR-3,HIGD1B/nearGene-3, rs11654183 EFTUD2/intron, rs2289677 EFTUD2/UTR-3,HIGD1B/nearGene-3, rs10853007 EFTUD2/UTR-3,HIGD1B/nearGene-3, rs7210042 EFTUD2/intron, rs2304986 EFTUD2/UTR-3,HIGD1B/nearGene-3, rs1443463 EFTUD2/UTR-3,HIGD1B/nearGene-3, rs4239144 EFTUD2/UTR-3,HIGD1…	ACIN1, AQR, BCAS2, BUD31, CCDC12, CDC40, CDC5L, CHERP, CRNKL1, CTNNBL1, CWC15, DDX23, DDX39B, DDX42, DDX46, DDX5, DHX15, DHX16, DHX38, DHX8, EIF4A3, HNRNPA1L2, HNRNPA3, HNRNPM, HNRNPU, HSPA1A, HSPA1B, HSPA1L, HSPA2, HSPA6, HSPA8, ISY1, LOC653884, LSM2, LSM3, LSM4, LSM5, LSM6, LSM7, MAGOH, NAA38, NCBP1, NCBP2, NHP2L1, PCBP1, PHF5A, PLRG1, PPIE, PPIH, PPIL1, PQBP1, PRPF18, PRPF19, PRPF3, PRPF31, PR…	3
KEGG:03022	Basal transcription factors	2.24727e-13	6	CCNH , TBP , CDK7 , GTF2B , GTF2H1 , TAF11 , TAF10 , GTF2E2 [rs9721100 GTF2E2/intron], TAF13 , GTF2A1 [rs8014406 GTF2A1/intron, rs7142641 GTF2A1/intron, rs9806020 GTF2A1/intron, rs1864169 GTF2A1/intron, rs4899786 GTF2A1/intron], TAF9 , ERCC3 , TBPL1 , ERCC2 ,	GTF2A1L, GTF2A2, GTF2E1, GTF2F1, GTF2F2, GTF2H2, GTF2H2C, GTF2H2D, GTF2H3, GTF2H4, GTF2H5, GTF2I, GTF2IRD1, LOC100288018, LOC100510744, LOC391764, LOC391766, LOC391767, LOC402207, LOC729706, LOC729711, LOC729724, MNAT1, TAF1, TAF12, TAF15, TAF1L, TAF2, TAF3, TAF4, TAF4B, TAF5, TAF5L, TAF6, TAF6L, TAF7, TAF7L, TAF8, TAF9B, TBPL2,	13
KEGG:04620	Toll-like receptor signaling pathway	9.18036e-13	39	IRAK1 , RELA , TLR4 [rs10983736 TLR4/UTR-3, rs4836693 TLR4/UTR-3, rs10983735 TLR4/UTR-3], NFKB1 , FADD , STAT1 [rs10173099 STAT1/intron], TAB2 , MAP3K7 [rs12210438 MAP3K7/intron, rs711267 MAP3K7/intron, rs3799897 MAP3K7/intron, rs157435 MAP3K7/intron, rs17747150 MAP3K7/intron, rs1145728 MAP3K7/intron, rs13196528 MAP3K7/intron, rs6912818 MAP3K7/intron, rs282429 MAP3K7/intron, rs791062 MAP3K7/intro…	AKT1, AKT2, AKT3, CCL3, CCL4, CCL5, CD14, CD40, CD80, CD86, CTSK, CXCL10, CXCL11, CXCL9, IFNA1, IFNA10, IFNA13, IFNA14, IFNA16, IFNA17, IFNA2, IFNA21, IFNA4, IFNA5, IFNA6, IFNA7, IFNA8, IFNAR1, IFNAR2, IFNB1, IKBKB, IKBKE, IL12A, IL12B, IL1B, IL6, IL8, IRF3, IRF5, LBP, LY96, MAP2K1, MAP2K2, MAP2K3, MAP2K4, MAP2K6, MAP2K7, MAP3K8, MAPK1, MAPK10, MAPK11, MAPK12, MAPK13, MAPK14, MAPK3, MAPK8, MAPK9,…	17
KEGG:04664	Fc epsilon RI signaling pathway	1.89179e-12	24	PRKCA [rs9896134 PRKCA/intron, rs170586 PRKCA/intron, rs2024321 PRKCA/intron], CSF2 [rs3864277 CSF2/intron], HRAS , VAV3 [rs17541024 VAV3/intron, rs6662917 VAV3/intron, rs7515601 VAV3/intron, rs6703788 VAV3/intron, rs11185172 VAV3/intron, rs12564766 VAV3/intron, rs12059570 VAV3/intron, rs4503376 VAV3/intron], LYN [rs17811397 LYN/intron, rs10095917 LYN/intron, rs7829816 LYN/intron, rs2100245 LYN/i…	AKT1, AKT2, AKT3, BTK, FCER1A, FCER1G, GAB2, GRB2, IL13, IL3, IL4, IL5, INPP5D, JMJD7-PLA2G4B, KRAS, LAT, LCP2, MAP2K3, MAP2K4, MAP2K6, MAP2K7, MAPK10, MAPK11, MAPK12, MAPK13, MAPK14, MAPK9, MS4A2, NRAS, PDK1, PIK3CG, PIK3R3, PIK3R5, PLA2G10, PLA2G12A, PLA2G12B, PLA2G1B, PLA2G2A, PLA2G2C, PLA2G2D, PLA2G2E, PLA2G2F, PLA2G3, PLA2G4A, PLA2G4B, PLA2G4E, PLA2G5, PLA2G6, PLCG1, PLCG2, PRKCB, PRKCD, RAC…	13
KEGG:04514	Cell adhesion molecules (CAMs)	2.48435e-12	191	SELP [rs1800808 SELP/intron, rs3917681 SELP/intron, rs10919204 SELP/intron, rs1011266 SELP/intron, rs3917862 SELP/intron, rs12131631 SELP/intron, rs3917657 SELP/intron, rs10919207 SELP/intron, rs12123695 SELP/intron], SELL [rs1051091 SELL/cds-synon, rs3766129 SELL/cds-synon, rs1883228 SELL/cds-synon], NFASC [rs6665518 NFASC/intron], ITGA4 , ITGB1 , SDC2 [rs2437772 SDC2/intron, rs1561158 SDC2/intr…	ALCAM, CADM1, CADM3, CD2, CD22, CD226, CD274, CD276, CD28, CD34, CD4, CD40, CD40LG, CD58, CD6, CD80, CD86, CD8A, CD8B, CD99, CDH1, CDH15, CDH2, CDH3, CDH4, CDH5, CLDN1, CLDN10, CLDN11, CLDN14, CLDN15, CLDN16, CLDN17, CLDN18, CLDN19, CLDN2, CLDN20, CLDN22, CLDN23, CLDN3, CLDN4, CLDN5, CLDN6, CLDN7, CLDN8, CLDN9, CNTN2, CNTNAP1, CNTNAP2, CTLA4, ESAM, F11R, GLG1, HLA-A, HLA-B, HLA-C, HLA-DMA, HLA-DM…	1
KEGG:05211	Renal cell carcinoma	3.26668e-12	14	HRAS , MAP2K1 , MAP2K2 , PIK3CB , PIK3CD , TGFB2 [rs11581605 TGFB2/intron, rs10482772 TGFB2/intron, rs12035819 TGFB2/intron, rs10482775 TGFB2/intron, rs11118103 TGFB2/intron, rs10482771 TGFB2/intron], MAPK1 , CRKL , EP300 , JUN , PAK4 [rs1529712 PAK4/intron], SOS2 , MAPK3 , TGFA [rs549386 TGFA/UTR-3, rs509664 TGFA/UTR-3, rs2461861 TGFA/UTR-3, rs1677561 TGFA/UTR-3, rs494537 TGFA/UTR-3, rs2461522 T…	AKT1, AKT2, AKT3, ARAF, ARNT, ARNT2, BRAF, CDC42, CREBBP, CRK, CUL2, EGLN1, EGLN2, EGLN3, EPAS1, ETS1, FH, FIGF, FLCN, GAB1, GRB2, HGF, HIF1A, KRAS, MET, NRAS, PAK1, PAK2, PAK3, PAK6, PAK7, PDGFB, PGF, PIK3CG, PIK3R3, PIK3R5, PTPN11, RAC1, RAF1, RAP1A, RAP1B, RAPGEF1, RBX1, SLC2A1, SOS1, TCEB1, TCEB2, TGFB1, TGFB3, VEGFA, VEGFB, VEGFC, VHL,	29
KEGG:04910	Insulin signaling pathway	5.82838e-12	40	SREBF1 , HRAS , MAP2K1 , PIK3CB , MAP2K2 , SOCS1 , PIK3CD , PRKCI , PDE3B [rs11023338 PDE3B/intron, rs2122942 PDE3B/intron, rs11023314 PDE3B/intron, rs1451678 PDE3B/intron, rs7939648 PDE3B/intron], IRS1 , MAPK1 , CBLB [rs16851539 CBLB/intron, rs10933833 CBLB/UTR-5, rs3821489 CBLB/intron, rs10460808 CBLB/intron, rs4894950 CBLB/intron, rs12635232 CBLB/intron, rs769315 CBLB/intron, rs1075739 CBLB/in…	ACACA, ACACB, AKT1, AKT2, AKT3, ARAF, BAD, BRAF, CALM1, CALM2, CALM3, CALML3, CALML5, CALML6, CBL, CBLC, CRK, EIF4E, EIF4E1B, EIF4E2, EIF4EBP1, ELK1, EXOC7, FASN, FBP1, FBP2, FLOT1, FLOT2, FOXO1, G6PC, G6PC2, GCK, GRB2, GSK3B, GYS1, GYS2, HK1, HK2, HK3, HKDC1, IKBKB, INPP5D, INPP5K, IRS2, IRS4, KRAS, LIPE, MAPK10, MAPK9, MKNK1, MKNK2, MTOR, NRAS, PCK1, PCK2, PDE3A, PDPK1, PHKA1, PHKA2, PHKB, PHKG…	3
KEGG:05223	Non-small cell lung cancer	1.23377e-11	29	PRKCA [rs9896134 PRKCA/intron, rs170586 PRKCA/intron, rs2024321 PRKCA/intron], FHIT [rs2736787 FHIT/intron, rs6806074 FHIT/intron, rs13088111 FHIT/intron, rs213299 FHIT/intron, rs294458 FHIT/intron, rs2361336 FHIT/intron, rs7642268 FHIT/intron, rs7628184 FHIT/intron, rs969562 FHIT/intron, rs294455 FHIT/intron, rs10510826 FHIT/intron, rs6788677 FHIT/intron, rs2736789 FHIT/intron, rs294457 FHIT/int…	AKT1, AKT2, AKT3, ARAF, BAD, BRAF, CASP9, CCND1, CDK4, CDK6, CDKN2A, E2F1, E2F2, E2F3, EGF, EGFR, FOXO3, GRB2, KRAS, NRAS, PDPK1, PIK3CG, PIK3R3, PIK3R5, PLCG1, PLCG2, PRKCB, PRKCG, RAF1, RARB, RASSF1, RASSF5, RB1, RXRA, RXRB, RXRG, SOS1, STK4, TP53,	43
KEGG:05214	Glioma	1.4965e-11	18	PRKCA [rs9896134 PRKCA/intron, rs170586 PRKCA/intron, rs2024321 PRKCA/intron], HRAS , MAP2K1 , MAP2K2 , PIK3CB , PIK3CD , IGF1 [rs7956547 IGF1/intron, rs10778176 IGF1/intron, rs10860869 IGF1/intron, rs17796225 IGF1/intron, rs7971939 IGF1/intron, rs5742629 IGF1/intron], IGF1R [rs4966035 IGF1R/intron, rs8030777 IGF1R/intron], MAPK1 , SOS2 , MAPK3 , TGFA [rs549386 TGFA/UTR-3, rs509664 TGFA/UTR-3, rs…	AKT1, AKT2, AKT3, ARAF, BRAF, CALM1, CALM2, CALM3, CALML3, CALML5, CALML6, CAMK2A, CAMK2B, CAMK2D, CAMK2G, CCND1, CDK4, CDK6, CDKN1A, CDKN2A, E2F1, E2F2, E2F3, EGF, EGFR, GRB2, KRAS, MDM2, MTOR, NRAS, PDGFA, PDGFB, PDGFRA, PDGFRB, PIK3CG, PIK3R3, PIK3R5, PLCG1, PLCG2, PRKCB, PRKCG, PTEN, RAF1, RB1, SHC2, SHC3, SHC4, SOS1, TP53,	30
KEGG:04512	ECM-receptor interaction	1.91292e-11	65	ITGA11 [rs2306024 ITGA11/missense], ITGA1 [rs889295 ITGA1/intron, rs2406217 ITGA1/intron, rs4865755 ITGA1/intron, rs889294 ITGA1/intron, rs975887 ITGA1/intron], ITGB5 [rs4678166 ITGB5/intron, rs16835991 ITGB5/intron, rs4678167 ITGB5/intron, rs6438855 ITGB5/intron, rs3755710 ITGB5/intron], ITGA10 [rs2274619 ITGA10/intron], ITGB3 , ITGB1 , SDC2 [rs2437772 SDC2/intron, rs1561158 SDC2/intron, rs24395…	AGRN, CD36, CD44, CD47, CHAD, COL11A1, COL11A2, COL1A1, COL1A2, COL2A1, COL3A1, COL4A1, COL4A2, COL4A4, COL4A5, COL4A6, COL5A1, COL5A2, COL5A3, COL6A1, COL6A2, COL6A3, COL6A6, COMP, DAG1, GP1BA, GP1BB, GP5, GP6, GP9, HMMR, HSPG2, IBSP, ITGA2, ITGA2B, ITGA3, ITGA4, ITGA5, ITGA7, ITGA8, ITGB4, ITGB7, ITGB8, LAMA2, LAMA3, LAMA4, LAMA5, LAMB1, LAMB2, LAMB3, LAMB4, LAMC1, LAMC2, LAMC3, RELN, SDC1, SDC…	17
KEGG:05142	Chagas disease (American trypanosomiasis)	2.54414e-11	84	IRAK1 , PIK3CB , TGFBR1 , RELA , PIK3CD , SMAD3 [rs8025083 SMAD3/intron, rs8026261 SMAD3/intron, rs6494634 SMAD3/intron, rs744910 SMAD3/intron, rs11634793 SMAD3/intron, rs2414936 SMAD3/intron, rs12442452 SMAD3/intron, rs11071938 SMAD3/intron, rs12439500 SMAD3/intron, rs11637580 SMAD3/intron, rs11636161 SMAD3/intron, rs1545160 SMAD3/intron, rs7178291 SMAD3/intron, rs11637581 SMAD3/intron], TGFB2 […	ACE, ADCY1, AKT1, AKT2, AKT3, BDKRB2, C1QA, C1QB, C1QC, C3, CALR, CASP8, CCL2, CCL3, CCL3L1, CCL3L3, CCL5, CD247, CD3D, CD3E, CD3G, CFLAR, FADD, FAS, FASLG, GNA11, GNA14, GNA15, GNAI1, GNAI2, GNAI3, GNAL, GNAO1, GNAQ, GNAS, IFNB1, IFNG, IFNGR1, IFNGR2, IKBKB, IKBKG, IL10, IL12A, IL12B, IL1B, IL2, IL6, IL8, MAP2K4, MAPK10, MAPK11, MAPK12, MAPK13, MAPK14, MAPK9, MYD88, NFKB1, NFKBIA, NOS2, PIK3CG, …	21
KEGG:04370	VEGF signaling pathway	3.73586e-11	20	PRKCA [rs9896134 PRKCA/intron, rs170586 PRKCA/intron, rs2024321 PRKCA/intron], HRAS , MAP2K1 , MAP2K2 , RAF1 , SRC [rs6018199 SRC/intron, rs6063022 SRC/intron], AKT1 , MAPK1 , CASP9 , MAPK14 , MAPK3 , NFATC4 , PPP3CA [rs10020845 PPP3CA/UTR-3, rs7356517 PPP3CA/UTR-3, rs9990811 PPP3CA/intron, rs17030745 PPP3CA/intron, rs9990461 PPP3CA/intron], NFATC2 [rs6123045 NFATC2/intron], NFATC3 , NFATC1 [rs16…	AKT2, AKT3, BAD, CDC42, CHP, CHP2, HSPB1, JMJD7-PLA2G4B, KDR, KRAS, MAPK11, MAPK12, MAPK13, MAPKAPK2, MAPKAPK3, NFAT5, NOS3, NRAS, PIK3CA, PIK3CB, PIK3CD, PIK3CG, PIK3R1, PIK3R2, PIK3R3, PIK3R5, PLA2G10, PLA2G12A, PLA2G12B, PLA2G1B, PLA2G2A, PLA2G2C, PLA2G2D, PLA2G2E, PLA2G2F, PLA2G3, PLA2G4A, PLA2G4B, PLA2G4E, PLA2G5, PLA2G6, PLCG1, PLCG2, PPP3CB, PPP3CC, PPP3R1, PPP3R2, PRKCB, PRKCG, PTGS2, PTK…	24
KEGG:04912	GnRH signaling pathway	4.95432e-11	144	PRKCA [rs9896134 PRKCA/intron, rs170586 PRKCA/intron, rs2024321 PRKCA/intron], ADCY3 [rs12713419 ADCY3/intron, rs6545808 ADCY3/intron, rs6760328 ADCY3/intron, rs1865687 ADCY3/intron, rs6752378 ADCY3/missense, rs4077679 ADCY3/intron, rs2033654 ADCY3/intron, rs2384058 ADCY3/intron, rs13012304 ADCY3/intron, rs2033655 ADCY3/intron, rs7567997 ADCY3/intron, rs6736711 ADCY3/intron, rs11683212 ADCY3/intr…	ADCY1, ADCY2, ADCY4, ADCY6, ADCY8, ADCY9, ATF4, CACNA1C, CACNA1D, CACNA1F, CACNA1S, CALM2, CALM3, CALML3, CALML5, CALML6, CAMK2B, CDC42, CGA, EGFR, ELK1, FSHB, GNA11, GNAQ, GNAS, GNRH1, GNRH2, GNRHR, GRB2, HRAS, ITPR2, ITPR3, JMJD7-PLA2G4B, KRAS, LHB, MAP2K1, MAP2K2, MAP2K3, MAP2K4, MAP2K6, MAP2K7, MAP3K1, MAP3K2, MAP3K3, MAP3K4, MAPK10, MAPK11, MAPK12, MAPK13, MAPK14, MAPK3, MAPK7, MAPK8, MAPK9,…	38
KEGG:05216	Thyroid cancer	1.35845e-10	30	MAPK1 , CCDC6 [rs1171820 CCDC6/intron, rs1171826 CCDC6/intron, rs1684900 CCDC6/intron, rs1664257 CCDC6/nearGene-5], HRAS , MAP2K1 , BRAF [rs4726020 BRAF/intron], MAP2K2 , PPARG [rs709157 PPARG/intron, rs1373640 PPARG/intron, rs2028759 PPARG/intron, rs2972162 PPARG/intron, rs709149 PPARG/intron, rs2921190 PPARG/intron, rs2938395 PPARG/intron, rs1151996 PPARG/intron], PAX8 [rs1374161 PAX8/intron, r…	CCND1, CDH1, CTNNB1, KRAS, LEF1, NCOA4, NRAS, NTRK1, RET, RXRA, RXRB, RXRG, TCF7, TCF7L1, TCF7L2, TFG, TP53, TPM3,	105
KEGG:03030	DNA replication	1.46972e-10	11	RPA1 , POLD3 , POLD4 [rs1790731 POLD4/nearGene-5, rs1790735 POLD4/nearGene-5], MCM7 [rs4134925 MCM7/cds-synon, rs17447273 MCM7/cds-synon, rs4928 MCM7/cds-synon, rs4134927 MCM7/cds-synon, rs2307355 MCM7/cds-synon, rs4319008 MCM7/cds-synon, rs4729565 MCM7/cds-synon], RFC1 [rs2306597 RFC1/intron], LIG1 , POLD2 , POLA2 , MCM2 , RPA3 [rs2301936 RPA3/intron],	DNA2, FEN1, MCM3, MCM4, MCM5, MCM6, PCNA, POLA1, POLD1, POLE, POLE2, POLE3, POLE4, PRIM1, PRIM2, RFC2, RFC3, RFC4, RFC5, RNASEH1, RNASEH2A, RNASEH2B, RNASEH2C, RPA2, RPA4, SSBP1,	17
KEGG:04270	Vascular smooth muscle contraction	1.78935e-10	99	PRKCA [rs9896134 PRKCA/intron, rs170586 PRKCA/intron, rs2024321 PRKCA/intron], ADCY1 [rs17172610 ADCY1/UTR-3], ADCY2 [rs7734478 ADCY2/intron, rs12656409 ADCY2/intron, rs2115267 ADCY2/intron, rs7700862 ADCY2/intron, rs11739618 ADCY2/intron, rs6555477 ADCY2/intron, rs16878811 ADCY2/intron, rs11950167 ADCY2/intron], BRAF [rs4726020 BRAF/intron], ADCY8 [rs7015398 ADCY8/intron, rs7814990 ADCY8/intron,…	ACTA2, ACTG2, ADCY3, ADCY4, ADCY6, ADCY7, ADCY9, ADORA2A, ADORA2B, ADRA1A, ADRA1B, ADRA1D, AGTR1, ARAF, ARHGEF1, ARHGEF11, ARHGEF12, AVPR1A, AVPR1B, CACNA1D, CACNA1F, CACNA1S, CALCRL, CALM2, CALM3, CALML3, CALML5, CALML6, CYP4A11, CYP4A22, EDNRA, GNA11, GNA12, GNA13, GNAQ, GNAS, GUCY1A2, GUCY1A3, GUCY1B3, ITPR3, JMJD7-PLA2G4B, KCNMA1, KCNMB1, KCNMB2, KCNMB3, KCNMB4, KCNU1, MAP2K1, MAP2K2, MAPK1, …	19
KEGG:03440	Homologous recombination	1.86371e-10	30	RPA1 , RPA2 [rs6565 RPA2/UTR-3, rs6691656 RPA2/UTR-3, rs7356 RPA2/UTR-3, rs10751725 RPA2/UTR-3, rs6564 RPA2/UTR-3, rs10751724 RPA2/UTR-3, rs1474908 RPA2/UTR-3, rs6700473 RPA2/UTR-3, rs2749119 RPA2/UTR-3, rs7535816 RPA2/UTR-3, rs12067053 RPA2/UTR-3, rs1467464 RPA2/UTR-3, rs6679432 RPA2/UTR-3, rs2474470 RPA2/UTR-3], POLD4 [rs1790731 POLD4/nearGene-5, rs1790735 POLD4/nearGene-5], NBN [rs1805824 NBN/…	BLM, EME1, MRE11A, MUS81, POLD1, POLD2, POLD3, RAD50, RAD51C, RAD51L1, RAD51L3, RAD54L, RPA4, SHFM1, SSBP1, TOP3A, TOP3B, XRCC2, XRCC3,	11
KEGG:05222	Small cell lung cancer	2.10777e-10	36	E2F1 , MAX [rs1998688 MAX/intron,MAX/UTR-3, rs1953232 MAX/intron,MAX/UTR-3, rs1270074 MAX/intron,MAX/UTR-3, rs7159443 MAX/intron,MAX/UTR-3, rs10151162 MAX/intron,MAX/UTR-3, rs4902363 MAX/intron,MAX/UTR-3, rs11158577 MAX/intron,MAX/UTR-3, rs1124751 MAX/intron,MAX/UTR-3, rs868814 MAX/intron,MAX/UTR-3, rs1124752 MAX/intron,MAX/UTR-3, rs2781373 MAX/intron,MAX/UTR-3, rs4902360 MAX/intron,MAX/UTR-3], E…	AKT1, AKT2, AKT3, APAF1, BCL2, BCL2L1, BIRC2, BIRC3, CASP9, CCND1, CCNE1, CCNE2, CDK2, CHUK, CKS1B, COL4A1, COL4A2, COL4A4, COL4A5, COL4A6, CYCS, FHIT, FN1, IKBKB, IKBKG, ITGA2, ITGA2B, ITGA3, ITGA6, ITGAV, ITGB1, LAMA1, LAMA2, LAMA3, LAMA4, LAMA5, LAMB1, LAMB2, LAMB3, LAMB4, LAMC1, LAMC2, LAMC3, NFKB1, NFKBIA, NOS2, PIAS1, PIAS2, PIAS3, PIAS4, PIK3CA, PIK3CB, PIK3CD, PIK3CG, PIK3R1, PIK3R2, PIK3…	24
KEGG:05410	Hypertrophic cardiomyopathy (HCM)	2.91776e-10	55	ITGA9 [rs267540 ITGA9/missense, rs267558 ITGA9/missense, rs267546 ITGA9/intron, rs182069 ITGA9/intron, rs267566 ITGA9/intron, rs187892 ITGA9/intron, rs267538 ITGA9/missense, rs267560 ITGA9/missense, rs267549 ITGA9/missense, rs267564 ITGA9/intron, rs267561 ITGA9/missense, rs267554 ITGA9/missense, rs182070 ITGA9/missense, rs559715 ITGA9/intron, rs525731 ITGA9/missense, rs267565 ITGA9/intron, rs2675…	ACE, ACTB, ACTC1, ACTG1, ATP2A2, CACNA1C, CACNA1D, CACNA1F, CACNA1S, CACNA2D1, CACNA2D2, CACNA2D3, CACNA2D4, CACNB1, CACNB2, CACNB3, CACNB4, CACNG1, CACNG2, CACNG3, CACNG4, CACNG5, CACNG6, CACNG7, CACNG8, DAG1, DES, DMD, EMD, IGF1, IL6, ITGA2, ITGA2B, ITGA3, ITGA4, ITGA5, ITGA7, ITGA8, ITGB4, ITGB7, ITGB8, LAMA2, LMNA, MYBPC3, MYH6, MYH7, MYL2, MYL3, PRKAA1, PRKAA2, PRKAB1, PRKAB2, PRKAG1, PRKAG2…	2
KEGG:04621	NOD-like receptor signaling pathway	3.83956e-10	35	MAP3K7 [rs12210438 MAP3K7/intron, rs711267 MAP3K7/intron, rs3799897 MAP3K7/intron, rs157435 MAP3K7/intron, rs17747150 MAP3K7/intron, rs1145728 MAP3K7/intron, rs13196528 MAP3K7/intron, rs6912818 MAP3K7/intron, rs282429 MAP3K7/intron, rs791062 MAP3K7/intron, rs157429 MAP3K7/intron, rs1145735 MAP3K7/intron, rs1145736 MAP3K7/intron, rs812606 MAP3K7/intron, rs806284 MAP3K7/intron, rs150117 MAP3K7/intr…	BIRC2, BIRC3, CARD18, CARD6, CARD9, CASP5, CASP8, CCL2, CCL5, CHUK, CXCL1, CXCL2, ERBB2IP, HSP90AA1, HSP90AB1, HSP90B1, IKBKB, IKBKG, IL18, IL1B, IL6, IL8, LOC100510692, MAPK1, MAPK10, MAPK11, MAPK12, MAPK13, MAPK14, MAPK3, MAPK9, NAIP, NFKB1, NFKBIA, NFKBIB, NLRC4, NLRP1, NOD1, NOD2, PYDC1, SUGT1, TAB1, TAB3, TNF, TNFAIP3, TRAF6, TRIP6, XIAP,	69
KEGG:04971	Gastric acid secretion	5.16395e-10	125	PRKCA [rs9896134 PRKCA/intron, rs170586 PRKCA/intron, rs2024321 PRKCA/intron], ADCY3 [rs12713419 ADCY3/intron, rs6545808 ADCY3/intron, rs6760328 ADCY3/intron, rs1865687 ADCY3/intron, rs6752378 ADCY3/missense, rs4077679 ADCY3/intron, rs2033654 ADCY3/intron, rs2384058 ADCY3/intron, rs13012304 ADCY3/intron, rs2033655 ADCY3/intron, rs7567997 ADCY3/intron, rs6736711 ADCY3/intron, rs11683212 ADCY3/intr…	ACTB, ADCY1, ADCY4, ADCY6, ADCY7, ADCY8, ADCY9, ATP1A1, ATP1A2, ATP1A3, ATP1A4, ATP1B1, ATP1B2, ATP1B3, ATP1B4, ATP4A, ATP4B, CA2, CALM2, CALM3, CALML3, CALML5, CALML6, CAMK2A, CAMK2B, CCKBR, CHRM3, EZR, GAST, GNAI1, GNAI2, GNAI3, GNAQ, GNAS, HRH2, ITPR2, ITPR3, KCNE2, KCNJ1, KCNJ10, KCNJ15, KCNJ16, KCNJ2, KCNK10, KCNK2, KCNQ1, MYLK, MYLK2, MYLK3, PLCB2, PLCB3, PRKACG, PRKCB, PRKX, SLC26A7, SLC4A…	37
KEGG:04916	Melanogenesis	5.32741e-10	156	PRKCA [rs9896134 PRKCA/intron, rs170586 PRKCA/intron, rs2024321 PRKCA/intron], TYRP1 , ADCY2 [rs7734478 ADCY2/intron, rs12656409 ADCY2/intron, rs2115267 ADCY2/intron, rs7700862 ADCY2/intron, rs11739618 ADCY2/intron, rs6555477 ADCY2/intron, rs16878811 ADCY2/intron, rs11950167 ADCY2/intron], GNAI2 , WNT3A [rs3121310 WNT3A/UTR-3], ADCY5 [rs9819254 ADCY5/intron, rs4234214 ADCY5/intron, rs931574 ADCY5…	ADCY1, ADCY3, ADCY4, ADCY6, ADCY7, ADCY8, ADCY9, ASIP, CALM1, CALM2, CALM3, CALML3, CALML5, CALML6, CAMK2A, CAMK2B, CAMK2D, CAMK2G, CREB1, CREB3, CREB3L1, CREB3L2, CREB3L3, CREB3L4, CREBBP, DCT, DVL1, DVL2, DVL3, EDN1, FZD1, FZD10, FZD2, FZD4, FZD5, FZD6, FZD7, FZD8, FZD9, GNAI1, GNAI3, GNAO1, GNAS, GSK3B, HRAS, KIT, KITLG, KRAS, LEF1, MAP2K1, MAP2K2, MAPK1, MAPK3, MC1R, MITF, NRAS, PLCB3, POMC, …	19
KEGG:04970	Salivary secretion	5.49535e-10	176	PRKCA [rs9896134 PRKCA/intron, rs170586 PRKCA/intron, rs2024321 PRKCA/intron], ADCY3 [rs12713419 ADCY3/intron, rs6545808 ADCY3/intron, rs6760328 ADCY3/intron, rs1865687 ADCY3/intron, rs6752378 ADCY3/missense, rs4077679 ADCY3/intron, rs2033654 ADCY3/intron, rs2384058 ADCY3/intron, rs13012304 ADCY3/intron, rs2033655 ADCY3/intron, rs7567997 ADCY3/intron, rs6736711 ADCY3/intron, rs11683212 ADCY3/intr…	ADCY1, ADCY4, ADCY6, ADCY7, ADCY8, ADCY9, ADRA1A, ADRA1B, ADRA1D, ADRB1, ADRB2, ADRB3, AMY1A, AMY1B, AMY1C, AQP5, ATP1A1, ATP1A2, ATP1A3, ATP1A4, ATP1B1, ATP1B2, ATP1B3, ATP1B4, ATP2B2, ATP2B3, ATP2B4, BEST2, BST1, CALM2, CALM3, CALML3, CALML5, CALML6, CAMP, CD38, CHRM3, CST1, CST2, CST3, CST4, CST5, DMBT1, FXYD2, GNAQ, GNAS, GUCY1A2, GUCY1A3, GUCY1B3, HTN1, ITPR2, ITPR3, KCNMA1, KCNN4, LPO, LYZ,…	27
KEGG:04114	Oocyte meiosis	6.84599e-10	94	ADCY3 [rs12713419 ADCY3/intron, rs6545808 ADCY3/intron, rs6760328 ADCY3/intron, rs1865687 ADCY3/intron, rs6752378 ADCY3/missense, rs4077679 ADCY3/intron, rs2033654 ADCY3/intron, rs2384058 ADCY3/intron, rs13012304 ADCY3/intron, rs2033655 ADCY3/intron, rs7567997 ADCY3/intron, rs6736711 ADCY3/intron, rs11683212 ADCY3/intron, rs6721750 ADCY3/missense, rs2384059 ADCY3/intron, rs4077680 ADCY3/intron, r…	ADCY1, ADCY2, ADCY4, ADCY6, ADCY7, ADCY8, ADCY9, ANAPC1, ANAPC11, ANAPC13, ANAPC2, ANAPC4, ANAPC5, ANAPC7, AR, AURKA, BTRC, BUB1, CALM2, CALM3, CALML3, CALML5, CALML6, CAMK2A, CAMK2B, CAMK2D, CCNB1, CCNB2, CCNE1, CCNE2, CDC16, CDC20, CDC23, CDC25C, CDC26, CDK1, CDK2, CHP, CHP2, CPEB1, CUL1, ESPL1, FBXO43, FBXO5, FBXW11, IGF1, IGF1R, INS, ITPR3, LOC100506332, LOC650621, MAD2L1, MAD2L2, MAP2K1, MAP…	19
KEGG:04930	Type II diabetes mellitus	7.63763e-10	6	PIK3CB , PIK3CD , SOCS1 , PRKCE [rs3768734 PRKCE/intron, rs4446102 PRKCE/intron, rs4953255 PRKCE/intron, rs884399 PRKCE/intron], IRS1 , MAPK1 , INS , MAPK3 , PIK3CA , MAPK8 , INSR [rs2042902 INSR/intron, rs4804377 INSR/intron], PIK3R1 , PIK3R2 ,	ABCC8, ADIPOQ, CACNA1A, CACNA1B, CACNA1C, CACNA1D, CACNA1E, CACNA1G, GCK, HK1, HK2, HK3, HKDC1, IKBKB, IRS2, IRS4, KCNJ11, MAFA, MAPK10, MAPK9, MTOR, PDX1, PIK3CG, PIK3R3, PIK3R5, PKLR, PKM2, PRKCD, PRKCZ, SLC2A2, SLC2A4, SOCS2, SOCS3, SOCS4, TNF,	18
KEGG:05414	Dilated cardiomyopathy	7.80042e-10	55	ITGA9 [rs267540 ITGA9/missense, rs267558 ITGA9/missense, rs267546 ITGA9/intron, rs182069 ITGA9/intron, rs267566 ITGA9/intron, rs187892 ITGA9/intron, rs267538 ITGA9/missense, rs267560 ITGA9/missense, rs267549 ITGA9/missense, rs267564 ITGA9/intron, rs267561 ITGA9/missense, rs267554 ITGA9/missense, rs182070 ITGA9/missense, rs559715 ITGA9/intron, rs525731 ITGA9/missense, rs267565 ITGA9/intron, rs2675…	ACTB, ACTC1, ACTG1, ADCY1, ADCY2, ADCY3, ADCY4, ADCY5, ADCY6, ADCY7, ADCY8, ADCY9, ADRB1, ATP2A2, CACNA1C, CACNA1D, CACNA1F, CACNA1S, CACNA2D1, CACNA2D2, CACNA2D3, CACNA2D4, CACNB1, CACNB2, CACNB3, CACNB4, CACNG1, CACNG2, CACNG3, CACNG4, CACNG5, CACNG6, CACNG7, CACNG8, DAG1, DES, DMD, EMD, GNAS, IGF1, ITGA2, ITGA2B, ITGA3, ITGA4, ITGA5, ITGA7, ITGA8, ITGB4, ITGB7, ITGB8, LAMA2, LMNA, MYBPC3, MYH6…	10
KEGG:05160	Hepatitis C	1.26983e-09	16	EGFR [rs1558544 EGFR/intron, rs759162 EGFR/intron], BRAF [rs4726020 BRAF/intron], PIK3CB , RELA , PIK3CD , TP53 , NFKB1 , STAT3 , AKT1 , EIF2AK1 [rs523254 EIF2AK1/intron, rs475323 EIF2AK1/UTR-3,JTV1/intron], GSK3B , PIK3CA , EIF2AK3 [rs17037578 EIF2AK3/cds-synon, rs938372 EIF2AK3/cds-synon, rs1606804 EIF2AK3/cds-synon, rs12998347 EIF2AK3/cds-synon, rs17838439 EIF2AK3/cds-synon, rs6707075 EIF2AK3/…	AKT3, ARAF, BAD, CD81, CDKN1A, CLDN1, CLDN10, CLDN11, CLDN14, CLDN15, CLDN16, CLDN17, CLDN18, CLDN19, CLDN2, CLDN20, CLDN22, CLDN23, CLDN3, CLDN4, CLDN5, CLDN6, CLDN7, CLDN8, CLDN9, DDX58, EGF, EIF2AK2, EIF2AK4, EIF2S1, EIF3E, GRB2, HRAS, IFIT1, IFIT1B, IFNA1, IFNA10, IFNA13, IFNA14, IFNA16, IFNA17, IFNA2, IFNA21, IFNA4, IFNA5, IFNA6, IFNA7, IFNA8, IFNAR1, IFNAR2, IFNB1, IKBKB, IKBKE, IKBKG, IL8,…	6
KEGG:04630	Jak-STAT signaling pathway	1.34804e-09	4	PTPN6 , IL6 , SOCS3 , STAT5A , STAT5B , LIFR , CNTFR , IL6R , STAT3 , IL11 , PTPN11 , OSM [rs6006427 OSM/intron], CNTF , EP300 , CLCF1 [rs1790739 CLCF1/intron, rs1790737 CLCF1/intron, rs1790738 CLCF1/intron], JAK1 ,	AKT1, AKT2, AKT3, BCL2L1, CBL, CBLB, CBLC, CCND1, CCND2, CCND3, CISH, CREBBP, CRLF2, CSF2, CSF2RA, CSF2RB, CSF3, CSF3R, CSH1, CTF1, EPO, EPOR, GH1, GH2, GHR, GRB2, IFNA1, IFNA10, IFNA13, IFNA14, IFNA16, IFNA17, IFNA2, IFNA21, IFNA4, IFNA5, IFNA6, IFNA7, IFNA8, IFNAR1, IFNAR2, IFNB1, IFNE, IFNG, IFNGR1, IFNGR2, IFNK, IFNW1, IL10, IL10RA, IL10RB, IL11RA, IL12A, IL12B, IL12RB1, IL12RB2, IL13, IL13RA…	1
KEGG:05412	Arrhythmogenic right ventricular cardiomyopathy (ARVC)	1.5227e-09	62	ITGA9 [rs267540 ITGA9/missense, rs267558 ITGA9/missense, rs267546 ITGA9/intron, rs182069 ITGA9/intron, rs267566 ITGA9/intron, rs187892 ITGA9/intron, rs267538 ITGA9/missense, rs267560 ITGA9/missense, rs267549 ITGA9/missense, rs267564 ITGA9/intron, rs267561 ITGA9/missense, rs267554 ITGA9/missense, rs182070 ITGA9/missense, rs559715 ITGA9/intron, rs525731 ITGA9/missense, rs267565 ITGA9/intron, rs2675…	ACTB, ACTG1, ACTN1, ACTN2, ACTN3, ATP2A2, CACNA1C, CACNA1D, CACNA1F, CACNA1S, CACNA2D1, CACNA2D2, CACNA2D3, CACNA2D4, CACNB1, CACNB2, CACNB3, CACNB4, CACNG1, CACNG2, CACNG3, CACNG4, CACNG5, CACNG6, CACNG7, CACNG8, CDH2, CTNNA1, CTNNA2, CTNNA3, CTNNB1, DAG1, DES, DMD, DSC2, DSG2, DSP, EMD, GJA1, ITGA2, ITGA2B, ITGA3, ITGA4, ITGA5, ITGA7, ITGA8, ITGB4, ITGB7, ITGB8, JUP, LAMA2, LEF1, LMNA, PKP2, RY…	13
KEGG:05213	Endometrial cancer	2.33433e-09	0	HRAS , MAP2K1 , MAP2K2 , PIK3CB , ERBB2 , PIK3CD , MAPK1 , MAPK3 , SOS2 , PIK3CA , MYC , PIK3R1 , PIK3R2 ,	AKT1, AKT2, AKT3, APC, APC2, ARAF, AXIN1, AXIN2, BAD, BRAF, CASP9, CCND1, CDH1, CTNNA1, CTNNA2, CTNNA3, CTNNB1, EGF, EGFR, ELK1, FOXO3, GRB2, GSK3B, ILK, KRAS, LEF1, MLH1, NRAS, PDPK1, PIK3CG, PIK3R3, PIK3R5, PTEN, RAF1, SOS1, TCF7, TCF7L1, TCF7L2, TP53,	13
KEGG:04960	Aldosterone-regulated sodium reabsorption	2.41133e-09	11	PRKCA [rs9896134 PRKCA/intron, rs170586 PRKCA/intron, rs2024321 PRKCA/intron], MAPK1 , PIK3CB , INS , PIK3CD , MAPK3 , PIK3CA , IGF1 [rs7956547 IGF1/intron, rs10778176 IGF1/intron, rs10860869 IGF1/intron, rs17796225 IGF1/intron, rs7971939 IGF1/intron, rs5742629 IGF1/intron], IRS1 , INSR [rs2042902 INSR/intron, rs4804377 INSR/intron], PIK3R1 , PIK3R2 ,	ATP1A1, ATP1A2, ATP1A3, ATP1A4, ATP1B1, ATP1B2, ATP1B3, ATP1B4, FXYD2, FXYD4, HSD11B1, HSD11B2, IRS2, IRS4, KCNJ1, KRAS, NEDD4L, NR3C2, PDPK1, PIK3CG, PIK3R3, PIK3R5, PRKCB, PRKCG, SCNN1A, SCNN1B, SCNN1G, SFN, SGK1, SLC9A3R2,	6
KEGG:05100	Bacterial invasion of epithelial cells	3.22652e-09	71	CAV2 , WASF1 [rs4509164 WASF1/intron, rs4945850 WASF1/intron, rs6938106 WASF1/intron, rs11153226 WASF1/intron, rs1462493 WASF1/intron], BCAR1 [rs1862737 BCAR1/UTR-3, rs8052310 BCAR1/intron], SRC [rs6018199 SRC/intron, rs6063022 SRC/intron], VCL [rs2279648 VCL/intron, rs10824094 VCL/cds-synon, rs8255 AP3M1/nearGene-3,VCL/UTR-3, rs11000911 VCL/cds-synon, rs10458640 VCL/intron, rs10740420 VCL/cds-sy…	ACTB, ACTG1, ARHGAP10, ARHGEF26, ARPC1A, ARPC1B, ARPC2, ARPC3, ARPC4, ARPC5, ARPC5L, CAV1, CAV3, CBL, CBLC, CD2AP, CDC42, CDH1, CLTA, CLTB, CLTC, CLTCL1, CRKL, CTNNA1, CTNNA2, CTNNA3, CTNNB1, CTTN, DNM1L, DNM2, DNM3, GAB1, HCLS1, ILK, ITGA5, ITGB1, LOC653888, MAD2L2, MET, PIK3CA, PIK3CB, PIK3CD, PIK3CG, PIK3R1, PIK3R2, PIK3R3, PIK3R5, PTK2, PXN, RHOA, RHOG, SEPT1, SHC1, SHC2, SHC3, SHC4, WAS, WAS…	54
KEGG:04666	Fc gamma R-mediated phagocytosis	4.00127e-09	62	PRKCA [rs9896134 PRKCA/intron, rs170586 PRKCA/intron, rs2024321 PRKCA/intron], PLD2 , PLD1 , VAV3 [rs17541024 VAV3/intron, rs6662917 VAV3/intron, rs7515601 VAV3/intron, rs6703788 VAV3/intron, rs11185172 VAV3/intron, rs12564766 VAV3/intron, rs12059570 VAV3/intron, rs4503376 VAV3/intron], LYN [rs17811397 LYN/intron, rs10095917 LYN/intron, rs7829816 LYN/intron, rs2100245 LYN/intron, rs7813271 LYN/in…	AKT1, AKT2, AKT3, AMPH, ARF6, ARPC1A, ARPC2, ARPC3, ARPC4, ARPC5, ARPC5L, ASAP1, ASAP2, ASAP3, CDC42, CFL2, CRK, CRKL, DNM1, DNM1L, DNM2, DNM3, FCGR1A, FCGR2A, FCGR2B, FCGR2C, FCGR3A, GAB2, HCK, INPP5D, LAT, LIMK1, LIMK2, LOC653888, MAP2K1, MAPK1, MAPK3, MARCKS, MARCKSL1, MYO10, NCF1, PAK1, PIK3CA, PIK3CB, PIK3CD, PIK3CG, PIK3R1, PIK3R2, PIK3R3, PIK3R5, PIP5K1A, PIP5K1B, PIP5K1C, PLA2G4A, PLA2G4B…	20
KEGG:05140	Leishmaniasis	4.29181e-09	39	IRAK1 , RELA , ELK1 , TLR4 [rs10983736 TLR4/UTR-3, rs4836693 TLR4/UTR-3, rs10983735 TLR4/UTR-3], TAB2 , ITGAM [rs10782004 ITGAM/cds-synon, rs11150612 ITGAM/cds-synon], MAP3K7 [rs12210438 MAP3K7/intron, rs711267 MAP3K7/intron, rs3799897 MAP3K7/intron, rs157435 MAP3K7/intron, rs17747150 MAP3K7/intron, rs1145728 MAP3K7/intron, rs13196528 MAP3K7/intron, rs6912818 MAP3K7/intron, rs282429 MAP3K7/intron…	C3, CR1, CYBA, FCGR1A, FCGR2A, FCGR2C, FCGR3A, FCGR3B, HLA-DMA, HLA-DMB, HLA-DOA, HLA-DOB, HLA-DPA1, HLA-DPB1, HLA-DQA1, HLA-DQA2, HLA-DQB1, HLA-DRA, HLA-DRB1, HLA-DRB3, HLA-DRB4, HLA-DRB5, IFNG, IFNGR1, IFNGR2, IL10, IL12A, IL12B, IL1A, IL1B, IL4, ITGA4, ITGB1, ITGB2, JAK1, JAK2, LOC100133583, MAPK1, MAPK11, MAPK12, MAPK13, MAPK14, MAPK3, MARCKSL1, NCF1, NCF2, NCF4, NFKB1, NFKBIA, NFKBIB, NOS2, …	30
KEGG:05219	Bladder cancer	4.92694e-09	10	EGFR [rs1558544 EGFR/intron, rs759162 EGFR/intron], E2F1 , E2F2 , E2F3 , CDKN2A [rs1333034 C9orf53/nearGene-3,CDKN2A/UTR-3, rs3731204 CDKN2A/intron, rs2811712 C9orf53/nearGene-3,CDKN2A/UTR-3, rs3731198 CDKN2A/intron, rs2069422 C9orf53/nearGene-3,CDKN2A/UTR-3, rs662463 C9orf53/nearGene-3,CDKN2A/UTR-3, rs3731222 CDKN2A/intron, rs3731217 CDKN2A/intron], TP53 , CDK4 , MYC ,	ARAF, BRAF, CCND1, CDH1, CDKN1A, DAPK1, DAPK2, DAPK3, EGF, ERBB2, FGFR3, FIGF, HRAS, IL8, KRAS, MAP2K1, MAP2K2, MAPK1, MAPK3, MDM2, MMP1, MMP2, MMP9, NRAS, PGF, RAF1, RASSF1, RB1, RPS6KA5, THBS1, TYMP, VEGFA, VEGFB, VEGFC,	36
KEGG:03013	RNA transport	6.26461e-09	13	XPOT , XPO1 , NUP153 , NUP98 [rs276885 NUP98/intron,NUP98/nearGene-3], NUP88 , RAN , UBE2I , SENP2 , SUMO3 , NUP214 , SUMO1 , NUP62 , NUP50 , RANBP2 , TPR [rs3817586 TPR/intron, rs11809402 TPR/intron, rs1919194 TPR/intron, rs11799843 TPR/intron, rs12733799 TPR/intron, rs12742751 TPR/intron, rs12726960 TPR/intron, rs12740221 TPR/intron, rs3766701 TPR/intron, rs11806304 TPR/intron, rs2273774 TPR/in…	AAAS, ACIN1, C9orf23, CASC3, CLNS1A, DDX20, DDX39B, EEF1A1, EEF1A2, EIF1, EIF1AX, EIF1AY, EIF1B, EIF2B1, EIF2B2, EIF2B3, EIF2B4, EIF2B5, EIF2S1, EIF2S2, EIF2S3, EIF3A, EIF3B, EIF3C, EIF3D, EIF3E, EIF3F, EIF3G, EIF3H, EIF3I, EIF3J, EIF4A1, EIF4A2, EIF4A3, EIF4B, EIF4E, EIF4E1B, EIF4E2, EIF4EBP1, EIF4G1, EIF4G2, EIF4G3, EIF5, EIF5B, ELAC1, ELAC2, GEMIN4, GEMIN5, GEMIN6, GEMIN7, GEMIN8, LOC100130966…	1
KEGG:04360	Axon guidance	9.70401e-09	101	DCC [rs1221874 DCC/intron, rs1221877 DCC/intron, rs4940196 DCC/intron, rs16955100 DCC/intron, rs16955065 DCC/intron, rs9959870 DCC/intron, rs1145300 DCC/intron, rs1144101 DCC/intron, rs7231326 DCC/intron, rs10502947 DCC/intron, rs995831 DCC/intron, rs16955105 DCC/intron, rs17681706 DCC/intron, rs16955089 DCC/intron, rs16955056 DCC/intron, rs17681676 DCC/intron, rs1470222 DCC/intron, rs8097187 DCC…	ABL1, ABLIM1, ABLIM2, ABLIM3, ARHGEF12, CDC42, CDK5, CFL1, CFL2, CHP, CHP2, CXCL12, CXCR4, DPYSL2, DPYSL5, EFNA1, EFNA3, EFNB1, EFNB2, EFNB3, EPHA1, EPHA3, EPHA8, EPHB3, EPHB4, EPHB6, FES, FYN, GNAI1, GNAI2, GNAI3, GSK3B, HRAS, ITGB1, KRAS, L1CAM, LIMK1, LIMK2, LOC642132, LRRC4C, MAPK1, MAPK3, MET, NCK1, NFAT5, NFATC1, NFATC2, NFATC3, NFATC4, NGEF, NRAS, NRP1, NTN1, NTN3, NTN4, NTNG1, PAK1, PAK2,…	11
KEGG:04670	Leukocyte transendothelial migration	1.01233e-08	93	PRKCA [rs9896134 PRKCA/intron, rs170586 PRKCA/intron, rs2024321 PRKCA/intron], CLDN16 [rs1559651 CLDN16/intron, rs9845485 CLDN16/intron, rs6788908 CLDN16/intron, rs1425117 CLDN16/intron, rs6784836 CLDN16/intron, rs6444426 CLDN16/intron, rs9845607 CLDN16/intron, rs7625694 CLDN16/intron], VAV3 [rs17541024 VAV3/intron, rs6662917 VAV3/intron, rs7515601 VAV3/intron, rs6703788 VAV3/intron, rs11185172 V…	ACTB, ACTG1, ACTN1, ACTN2, ACTN3, ARHGAP5, CD99, CDC42, CDH5, CLDN1, CLDN10, CLDN11, CLDN14, CLDN15, CLDN17, CLDN18, CLDN19, CLDN2, CLDN20, CLDN22, CLDN23, CLDN3, CLDN4, CLDN5, CLDN6, CLDN7, CLDN8, CLDN9, CTNNA1, CTNNA2, CTNNA3, CTNNB1, CXCL12, CXCR4, CYBB, ESAM, EZR, F11R, GNAI1, GNAI2, GNAI3, GRLF1, ICAM1, ITGA4, ITGAL, ITGAM, ITGB1, ITGB2, ITK, JAM2, LOC100506658, MAPK11, MAPK12, MAPK13, MAPK1…	16
KEGG:05145	Toxoplasmosis	1.06893e-08	41	IRAK1 , RELA , TLR4 [rs10983736 TLR4/UTR-3, rs4836693 TLR4/UTR-3, rs10983735 TLR4/UTR-3], NFKB1 , STAT1 [rs10173099 STAT1/intron], TAB2 , BIRC2 [rs7934594 BIRC2/intron], STAT3 , MAP3K7 [rs12210438 MAP3K7/intron, rs711267 MAP3K7/intron, rs3799897 MAP3K7/intron, rs157435 MAP3K7/intron, rs17747150 MAP3K7/intron, rs1145728 MAP3K7/intron, rs13196528 MAP3K7/intron, rs6912818 MAP3K7/intron, rs282429 MAP…	AKT1, AKT2, AKT3, ALOX5, BAD, BCL2, BCL2L1, BIRC3, CASP3, CASP9, CCR5, CD40, CD40LG, CIITA, CYCS, GNAI1, GNAI2, GNAI3, GNAO1, HLA-DMA, HLA-DMB, HLA-DOA, HLA-DOB, HLA-DPA1, HLA-DPB1, HLA-DQA1, HLA-DQA2, HLA-DQB1, HLA-DRA, HLA-DRB1, HLA-DRB3, HLA-DRB4, HLA-DRB5, HSPA1A, HSPA1B, HSPA2, HSPA6, HSPA8, IFNG, IFNGR1, IFNGR2, IKBKB, IL10, IL10RA, IL10RB, IL12A, IL12B, IRGM, ITGA6, ITGB1, JAK1, JAK2, JMJD…	8
KEGG:03010	Ribosome	1.40059e-08	3	RPSA , RPL17 [rs3814888 RPL17/nearGene-5, rs12968427 RPL17/nearGene-5, rs3814887 RPL17/nearGene-5], RPL27 , RPLP2 , RPL24 , RPS2 , RPL28 , RPS3 , RPL18A , RPL23 , RPS3A , RPL6 , RPLP0 , RPLP1 , RPL7A , UBA52 ,	4549, 4550, FAU, LOC100505503, MRPL13, RPL10, RPL10A, RPL10L, RPL11, RPL12, RPL13, RPL13A, RPL14, RPL15, RPL18, RPL19, RPL21, RPL22, RPL22L1, RPL23A, RPL26, RPL26L1, RPL27A, RPL29, RPL3, RPL30, RPL31, RPL32, RPL34, RPL35, RPL35A, RPL36, RPL36A, RPL36AL, RPL37, RPL37A, RPL38, RPL39, RPL3L, RPL4, RPL41, RPL5, RPL7, RPL8, RPL9, RPS10, RPS11, RPS12, RPS13, RPS14, RPS15, RPS15A, RPS16, RPS17, RPS18, R…	2
KEGG:05120	Epithelial cell signaling in Helicobacter pylori infection	1.4042e-08	70	TJP1 , LYN [rs17811397 LYN/intron, rs10095917 LYN/intron, rs7829816 LYN/intron, rs2100245 LYN/intron, rs7813271 LYN/intron, rs16922433 LYN/intron, rs16922434 LYN/intron, rs1027990 LYN/intron], RELA , JUN , RAC1 , MAPK9 , MAPK8 , MAPK10 [rs11097104 MAPK10/intron, rs4693143 MAPK10/intron, rs7699065 MAPK10/intron, rs7690384 MAPK10/intron, rs4597789 MAPK10/intron, rs17011843 MAPK10/intron, rs13115429…	ADAM10, ADAM17, ATP6AP1, ATP6V0A1, ATP6V0A2, ATP6V0A4, ATP6V0B, ATP6V0C, ATP6V0D1, ATP6V0D2, ATP6V0E1, ATP6V0E2, ATP6V1A, ATP6V1B1, ATP6V1B2, ATP6V1C1, ATP6V1C2, ATP6V1D, ATP6V1E1, ATP6V1E2, ATP6V1F, ATP6V1G1, ATP6V1G2, ATP6V1G3, ATP6V1H, CASP3, CCL5, CDC42, CXCL1, CXCR1, CXCR2, EGFR, F11R, GIT1, HBEGF, IGSF5, IKBKB, IKBKG, IL8, JAM2, MAP2K4, MAP3K14, MAPK11, MAPK12, MAPK13, MAPK14, MET, NFKB1, N…	116
KEGG:04622	RIG-I-like receptor signaling pathway	3.35688e-08	38	MAP3K7 [rs12210438 MAP3K7/intron, rs711267 MAP3K7/intron, rs3799897 MAP3K7/intron, rs157435 MAP3K7/intron, rs17747150 MAP3K7/intron, rs1145728 MAP3K7/intron, rs13196528 MAP3K7/intron, rs6912818 MAP3K7/intron, rs282429 MAP3K7/intron, rs791062 MAP3K7/intron, rs157429 MAP3K7/intron, rs1145735 MAP3K7/intron, rs1145736 MAP3K7/intron, rs812606 MAP3K7/intron, rs806284 MAP3K7/intron, rs150117 MAP3K7/intr…	ATG12, AZI2, CXCL10, CYLD, DAK, DDX3X, DDX3Y, DDX58, DHX58, FADD, IFIH1, IFNA1, IFNA10, IFNA13, IFNA14, IFNA16, IFNA17, IFNA2, IFNA21, IFNA4, IFNA5, IFNA6, IFNA7, IFNA8, IFNB1, IFNE, IFNK, IFNW1, IKBKB, IKBKE, IL12A, IL12B, IL8, IRF3, ISG15, MAP3K1, MAPK10, MAPK11, MAPK12, MAPK13, MAPK14, MAPK8, MAPK9, MAVS, NFKBIA, NFKBIB, NLRX1, OTUD5, PIN1, RNF125, SIKE1, TANK, TBK1, TBKBP1, TMEM173, TNF, TRAF…	9
KEGG:05146	Amoebiasis	7.80792e-08	91	PRKCA [rs9896134 PRKCA/intron, rs170586 PRKCA/intron, rs2024321 PRKCA/intron], ACTN4 [rs16972767 ACTN4/cds-synon, rs7251903 ACTN4/cds-synon, rs3786845 ACTN4/cds-synon, rs3745859 ACTN4/cds-synon, rs7254100 ACTN4/cds-synon, rs10421560 ACTN4/cds-synon, rs8107416 ACTN4/cds-synon, rs3786835 ACTN4/cds-synon, rs11083475 ACTN4/cds-synon, rs979971 ACTN4/cds-synon, rs973009 ACTN4/intron, rs10415219 ACTN4/c…	ACTN1, ACTN2, ACTN3, ADCY1, ARG1, ARG2, C8A, C8B, C8G, C9, CASP3, CD14, CD1D, COL11A1, COL11A2, COL1A1, COL1A2, COL2A1, COL3A1, COL4A1, COL4A2, COL4A4, COL4A5, COL4A6, COL5A1, COL5A2, COL5A3, CSF2, CTSG, CXCL1, GNA11, GNA14, GNA15, GNAL, GNAS, HSPB1, IFNG, IL10, IL12A, IL12B, IL1B, IL1R1, IL1R2, IL6, IL8, ITGB2, LAMA2, LAMA3, LAMA4, LAMA5, LAMB1, LAMB2, LAMB3, LAMB4, LAMC1, LAMC2, LAMC3, MUC2, NF…	16
KEGG:05150	Staphylococcus aureus infection	8.56634e-08	11	C5AR1 , MASP1 [rs1969374 MASP1/intron, rs1533593 MASP1/intron], C3 , C5 [rs12377743 C5/intron, rs2300930 C5/intron, rs1930777 C5/intron, rs10985101 C5/intron, rs6478485 C5/intron], CFH , CFI [rs11734208 CFI/cds-synon], PLG [rs783145 PLG/cds-synon], ITGAM [rs10782004 ITGAM/cds-synon, rs11150612 ITGAM/cds-synon],	C1QA, C1QB, C1QC, C1R, C1S, C2, C3AR1, C4A, C4B, CFB, CFD, DSG1, FCAR, FCGR1A, FCGR2A, FCGR2B, FCGR2C, FCGR3A, FCGR3B, FGG, FPR1, FPR2, FPR3, HLA-DMA, HLA-DMB, HLA-DOA, HLA-DOB, HLA-DPA1, HLA-DPB1, HLA-DQA1, HLA-DQA2, HLA-DQB1, HLA-DRA, HLA-DRB1, HLA-DRB3, HLA-DRB4, HLA-DRB5, ICAM1, IL10, ITGAL, ITGB2, KRT10, LOC100133583, MASP2, MBL2, PTAFR, SELP, SELPLG,	2
KEGG:03430	Mismatch repair	8.84675e-08	4	RPA1 , POLD3 , POLD4 [rs1790731 POLD4/nearGene-5, rs1790735 POLD4/nearGene-5], RFC1 [rs2306597 RFC1/intron], LIG1 , POLD2 , RPA3 [rs2301936 RPA3/intron],	EXO1, MLH1, MLH3, MSH2, MSH3, MSH6, PCNA, PMS2, POLD1, RFC2, RFC3, RFC4, RFC5, RPA2, RPA4, SSBP1,	9
KEGG:05218	Melanoma	1.06573e-07	9	EGFR [rs1558544 EGFR/intron, rs759162 EGFR/intron], BRAF [rs4726020 BRAF/intron], PIK3CB , PIK3CD , MITF [rs12637754 MITF/intron, rs7648607 MITF/intron, rs1367369 MITF/intron, rs7430957 MITF/intron], TP53 , AKT1 , IGF1R [rs4966035 IGF1R/intron, rs8030777 IGF1R/intron], PIK3CA , PIK3R1 , AKT2 ,	AKT3, ARAF, BAD, CCND1, CDH1, CDK4, CDK6, CDKN1A, CDKN2A, E2F1, E2F2, E2F3, EGF, FGF1, FGF10, FGF11, FGF12, FGF13, FGF14, FGF16, FGF17, FGF18, FGF19, FGF2, FGF20, FGF21, FGF22, FGF23, FGF3, FGF4, FGF5, FGF6, FGF7, FGF8, FGF9, FGFR1, HGF, HRAS, IGF1, KRAS, MAP2K1, MAP2K2, MAPK1, MAPK3, MDM2, MET, NRAS, PDGFA, PDGFB, PDGFC, PDGFD, PDGFRA, PDGFRB, PIK3CG, PIK3R2, PIK3R3, PIK3R5, PTEN, RAF1, RB1,	5
KEGG:04914	Progesterone-mediated oocyte maturation	2.09583e-07	19	MAP2K1 , PIK3CB , PIK3CD , IGF1 [rs7956547 IGF1/intron, rs10778176 IGF1/intron, rs10860869 IGF1/intron, rs17796225 IGF1/intron, rs7971939 IGF1/intron, rs5742629 IGF1/intron], PDE3B [rs11023338 PDE3B/intron, rs2122942 PDE3B/intron, rs11023314 PDE3B/intron, rs1451678 PDE3B/intron, rs7939648 PDE3B/intron], IGF1R [rs4966035 IGF1R/intron, rs8030777 IGF1R/intron], MAPK1 , RPS6KA2 [rs9457211 RPS6KA2/int…	ADCY1, ADCY2, ADCY3, ADCY4, ADCY5, ADCY6, ADCY7, ADCY8, ADCY9, AKT1, AKT2, AKT3, ANAPC1, ANAPC10, ANAPC11, ANAPC13, ANAPC2, ANAPC4, ANAPC5, ANAPC7, ARAF, BRAF, BUB1, CCNA1, CCNA2, CCNB1, CCNB2, CCNB3, CDC16, CDC23, CDC25A, CDC25B, CDC25C, CDC26, CDC27, CDK1, CDK2, CPEB1, FZR1, GNAI1, GNAI2, GNAI3, HSP90AA1, HSP90AB1, KRAS, LOC650621, MAD1L1, MAD2L1, MAD2L2, MAPK10, MAPK11, MAPK12, MAPK13, MAPK14,…	7
KEGG:04650	Natural killer cell mediated cytotoxicity	2.55928e-07	45	PRKCA [rs9896134 PRKCA/intron, rs170586 PRKCA/intron, rs2024321 PRKCA/intron], CSF2 [rs3864277 CSF2/intron], HRAS , VAV3 [rs17541024 VAV3/intron, rs6662917 VAV3/intron, rs7515601 VAV3/intron, rs6703788 VAV3/intron, rs11185172 VAV3/intron, rs12564766 VAV3/intron, rs12059570 VAV3/intron, rs4503376 VAV3/intron], MAP2K1 , PIK3CB , MAP2K2 , PIK3CD , MAPK1 , PTK2B [rs748282 PTK2B/cds-synon, rs1879189 P…	4276, ARAF, BID, BRAF, CASP3, CD244, CD247, CD48, CHP, CHP2, FAS, FASLG, FCER1G, FCGR3A, FCGR3B, GRB2, GZMB, HCST, HLA-A, HLA-B, HLA-C, HLA-E, HLA-G, ICAM1, ICAM2, IFNA1, IFNA10, IFNA13, IFNA14, IFNA16, IFNA17, IFNA2, IFNA21, IFNA4, IFNA5, IFNA6, IFNA7, IFNA8, IFNAR1, IFNAR2, IFNB1, IFNG, IFNGR1, IFNGR2, ITGAL, ITGB2, KIR2DL1, KIR2DL2, KIR2DL3, KIR2DL4, KIR2DL5A, KIR2DS1, KIR2DS3, KIR2DS4, KIR2DS…	4
KEGG:04972	Pancreatic secretion	4.6542e-07	109	PRKCA [rs9896134 PRKCA/intron, rs170586 PRKCA/intron, rs2024321 PRKCA/intron], ATP2B1 [rs2037374 ATP2B1/intron, rs4842670 ATP2B1/intron, rs2854370 ATP2B1/intron, rs2681485 ATP2B1/intron, rs2854367 ATP2B1/intron, rs2681481 ATP2B1/intron, rs2854368 ATP2B1/intron, rs2681491 ATP2B1/intron, rs4842668 ATP2B1/intron, rs2681478 ATP2B1/intron, rs2139554 ATP2B1/intron, rs1356819 ATP2B1/intron, rs4842669 AT…	ADCY3, ADCY4, ADCY6, ADCY7, ADCY9, AMY2A, AMY2B, ATP1A1, ATP1A2, ATP1A3, ATP1A4, ATP1B1, ATP1B2, ATP1B3, ATP1B4, ATP2A1, ATP2A2, ATP2A3, ATP2B2, ATP2B3, ATP2B4, BST1, CA2, CCKAR, CD38, CEL, CELA2A, CELA2B, CELA3A, CELA3B, CHRM3, CLCA2, CLCA4, CPA1, CPA2, CPA3, CPB1, CPB2, CTRB1, CTRL, FXYD2, GNAQ, GNAS, ITPR3, JMJD7-PLA2G4B, KCNMA1, KCNQ1, PLA2G10, PLA2G12A, PLA2G12B, PLA2G1B, PLA2G2A, PLA2G2C, P…	6
KEGG:05020	Prion diseases	6.51892e-07	11	NCAM1 [rs2288158 NCAM1/UTR-3,NCAM1/intron, rs17115109 NCAM1/intron], NCAM2 [rs7283430 NCAM2/intron, rs2826836 NCAM2/intron, rs2826842 NCAM2/intron], C8B [rs626457 C8B/intron], C7 , C5 [rs12377743 C5/intron, rs2300930 C5/intron, rs1930777 C5/intron, rs10985101 C5/intron, rs6478485 C5/intron], PRNP ,	BAX, C1QA, C1QB, C1QC, C6, C8A, C8G, C9, CASP12, CCL5, EGR1, ELK1, FYN, HSPA1A, HSPA5, IL1A, IL1B, IL6, LAMC1, MAP2K1, MAP2K2, MAPK1, MAPK3, NOTCH1, PRKACA, PRKACB, PRKACG, PRKX, SOD1, STIP1,	10
KEGG:03018	RNA degradation	1.54976e-06	1	EXOSC10 , EXOSC9 , EXOSC7 , SKIV2L , EXOSC5 , LSM5 [rs7791492 LSM5/cds-synon], SKIV2L2 , LSM3 , NAA38 ,	BTG1, BTG2, BTG3, BTG4, C1D, CNOT1, CNOT10, CNOT2, CNOT3, CNOT4, CNOT6, CNOT6L, CNOT7, CNOT8, DCP1A, DCP1B, DCP2, DCPS, DDX6, DHX36, DIS3, EDC3, EDC4, ENO1, ENO2, ENO3, EXOSC1, EXOSC2, EXOSC3, EXOSC4, EXOSC6, EXOSC8, HSPA9, HSPD1, LSM1, LSM2, LSM4, LSM6, LSM7, MPHOSPH6, PABPC1, PABPC1L, PABPC1L2A, PABPC1L2B, PABPC3, PABPC4, PABPC4L, PABPC5, PAN2, PAN3, PAPD7, PARN, PATL1, PNPT1, RQCD1, TOB1, TOB2…	1
KEGG:05144	Malaria	1.64029e-06	153	SELP [rs1800808 SELP/intron, rs3917681 SELP/intron, rs10919204 SELP/intron, rs1011266 SELP/intron, rs3917862 SELP/intron, rs12131631 SELP/intron, rs3917657 SELP/intron, rs10919207 SELP/intron, rs12123695 SELP/intron], ITGAL [rs9934579 ITGAL/intron], ICAM1 , LRP1 , TLR4 [rs10983736 TLR4/UTR-3, rs4836693 TLR4/UTR-3, rs10983735 TLR4/UTR-3], HGF , THBS1 , SELE [rs2272919 SELE/missense, rs12139141 SEL…	CCL2, CD36, CD40, CD40LG, CD81, COMP, CR1, CSF3, DARC, GYPA, GYPB, GYPC, HBA1, HBA2, HBB, HBD, IFNG, IL10, IL12A, IL18, IL1B, IL6, IL8, ITGB2, KLRB1, KLRK1, MET, MYD88, PECAM1, SDC1, SDC3, SDC4, TGFB1, TGFB3, THBS2, THBS3, THBS4, TLR2, TLR9, TNF, VCAM1,	7
KEGG:03020	RNA polymerase	1.85627e-06	6	POLR1D , POLR2I [rs1009381 POLR2I/UTR-5,TBCB/nearGene-5], POLR1A [rs1469981 POLR1A/intron, rs7569121 POLR1A/intron, rs6741224 POLR1A/intron], POLR1C , POLR1B , POLR2A [rs6761 POLR2A/UTR-3, rs9901643 POLR2A/cds-synon],	POLR1E, POLR2B, POLR2C, POLR2D, POLR2E, POLR2F, POLR2G, POLR2H, POLR2J, POLR2J2, POLR2J3, POLR2K, POLR2L, POLR3A, POLR3B, POLR3C, POLR3D, POLR3E, POLR3F, POLR3G, POLR3GL, POLR3H, POLR3K, ZNRD1,	6
KEGG:05010	Alzheimer's disease	3.89543e-06	108	APH1A [rs10494266 APH1A/UTR-5], SNCA [rs2619373 SNCA/intron, rs2583970 SNCA/intron, rs2619367 SNCA/intron, rs2583966 SNCA/intron, rs2737024 SNCA/intron, rs2619354 SNCA/intron, rs2583969 SNCA/intron, rs2736999 SNCA/intron, rs1442146 SNCA/intron, rs1442147 SNCA/intron, rs2619371 SNCA/intron, rs2737000 SNCA/intron, rs2737004 SNCA/intron, rs2737008 SNCA/intron, rs2737006 SNCA/intron, rs2583977 SNCA/i…	4508, 4509, 4512, 4513, 4514, 4519, ADAM10, ADAM17, APBB1, APOE, ATF6, ATP2A1, ATP2A2, ATP2A3, ATP5A1, ATP5B, ATP5C1, ATP5D, ATP5E, ATP5F1, ATP5G1, ATP5G2, ATP5G3, ATP5H, ATP5J, ATP5O, BACE2, BID, CACNA1C, CACNA1D, CACNA1F, CACNA1S, CALM2, CALM3, CALML3, CALML5, CALML6, CAPN1, CAPN2, CASP12, CASP3, CASP7, CASP8, CDK5R1, CHP, CHP2, COX4I1, COX4I2, COX5A, COX5B, COX6A1, COX6A2, COX6B1, COX6B2, COX6…	1
KEGG:04150	mTOR signaling pathway	6.80601e-06	12	MAPK1 , RPS6KA2 [rs9457211 RPS6KA2/intron, rs1927430 RPS6KA2/intron, rs11751474 RPS6KA2/intron, rs7754623 RPS6KA2/intron, rs9459715 RPS6KA2/intron, rs10946189 RPS6KA2/intron], PIK3CB , INS , PIK3CD , MAPK3 , PIK3CA , IGF1 [rs7956547 IGF1/intron, rs10778176 IGF1/intron, rs10860869 IGF1/intron, rs17796225 IGF1/intron, rs7971939 IGF1/intron, rs5742629 IGF1/intron], PIK3R1 , PIK3R2 ,	AKT1, AKT2, AKT3, BRAF, CAB39, CAB39L, DDIT4, EIF4B, EIF4E, EIF4E1B, EIF4E2, EIF4EBP1, FIGF, HIF1A, MLST8, MTOR, PDPK1, PGF, PIK3CG, PIK3R3, PIK3R5, PRKAA1, PRKAA2, RHEB, RICTOR, RPS6, RPS6KA1, RPS6KA3, RPS6KA6, RPS6KB1, RPS6KB2, RPTOR, STK11, STRADA, TSC1, TSC2, ULK1, ULK2, ULK3, VEGFA, VEGFB, VEGFC,	2
KEGG:04640	Hematopoietic cell lineage	8.02105e-06	35	CD55 [rs6540893 CD55/intron,LOC100129101/nearGene-5, rs4844590 CD55/intron,LOC100129101/nearGene-5, rs7535532 CD55/intron,LOC100129101/nearGene-5, rs10494890 CD55/intron,LOC100129101/nearGene-5, rs11582249 CD55/intron,LOC100129101/nearGene-5, rs11584921 CD55/intron,LOC100129101/nearGene-5, rs6660254 CD55/intron,LOC100129101/nearGene-5, rs1583090 CD55/intron,LOC100129101/nearGene-5, rs7518565 CD55…	ANPEP, CD14, CD19, CD1A, CD1B, CD1C, CD1D, CD1E, CD22, CD24, CD33, CD34, CD36, CD37, CD38, CD3D, CD3G, CD59, CD7, CD8A, CD8B, CD9, CR1, CR2, CSF1, CSF2, CSF2RA, CSF3, CSF3R, DNTT, EPO, EPOR, FCER2, FCGR1A, FLT3, FLT3LG, GP1BA, GP1BB, GP5, GP9, GYPA, HLA-DRB1, HLA-DRB3, HLA-DRB4, HLA-DRB5, IL11, IL11RA, IL1A, IL1B, IL1R1, IL1R2, IL3, IL3RA, IL4, IL4R, IL5, IL5RA, IL6, IL6R, IL7, IL7R, IL9R, ITGA1,…	2
KEGG:04976	Bile secretion	2.0224e-05	45	PRKACG , ADCY1 [rs17172610 ADCY1/UTR-3], ADCY2 [rs7734478 ADCY2/intron, rs12656409 ADCY2/intron, rs2115267 ADCY2/intron, rs7700862 ADCY2/intron, rs11739618 ADCY2/intron, rs6555477 ADCY2/intron, rs16878811 ADCY2/intron, rs11950167 ADCY2/intron], ADCY8 [rs7015398 ADCY8/intron, rs7814990 ADCY8/intron, rs7831104 ADCY8/intron, rs1509859 ADCY8/intron, rs13273744 ADCY8/intron, rs873667 ADCY8/intron, rs1…	ABCB1, ABCB11, ABCB4, ABCC2, ABCC3, ABCC4, ABCG2, ABCG5, ABCG8, ADCY3, ADCY4, ADCY6, ADCY7, ADCY9, AQP1, AQP4, AQP8, AQP9, ATP1A1, ATP1A2, ATP1A3, ATP1A4, ATP1B1, ATP1B2, ATP1B3, ATP1B4, BAAT, CA2, CYP3A4, CYP7A1, EPHX1, FXYD2, GNAS, HMGCR, KCNN2, LDLR, NCEH1, NR0B2, NR1H4, OSTBETA, OSTalpha, RXRA, SCARB1, SCTR, SLC10A1, SLC10A2, SLC22A1, SLC22A7, SLC22A8, SLC27A5, SLC2A1, SLC4A2, SLC4A4, SLC4A5,…	3
KEGG:04920	Adipocytokine signaling pathway	2.60014e-05	23	AKT1 , PRKCQ [rs643610 PRKCQ/intron, rs17155850 PRKCQ/intron, rs656715 PRKCQ/intron, rs591441 PRKCQ/intron, rs17155855 PRKCQ/intron, rs7918923 PRKCQ/intron, rs4750517 PRKCQ/intron, rs688853 PRKCQ/intron, rs681071 PRKCQ/intron, rs521153 PRKCQ/intron, rs586355 PRKCQ/intron, rs500766 PRKCQ/intron, rs10508307 PRKCQ/intron, rs606289 PRKCQ/intron, rs3793725 PRKCQ/intron, rs7895774 PRKCQ/intron, rs37937…	ACACB, ACSBG2, ACSL1, ACSL3, ACSL4, ACSL5, ACSL6, ADIPOQ, ADIPOR1, ADIPOR2, AGRP, AKT2, AKT3, CAMKK1, CAMKK2, CD36, CPT1A, CPT1B, CPT1C, G6PC, G6PC2, IKBKB, IKBKG, IRS1, IRS2, IRS4, JAK2, LEP, LEPR, MAPK10, MAPK8, MAPK9, MTOR, NFKBIA, NFKBIB, NFKBIE, NPY, PCK1, PCK2, POMC, PPARA, PPARGC1A, PRKAA1, PRKAA2, PRKAB1, PRKAB2, PRKAG1, PRKAG2, PRKAG3, PTPN11, RXRA, RXRG, SLC2A1, SLC2A4, SOCS3, STK11, TN…	18
KEGG:04070	Phosphatidylinositol signaling system	4.25179e-05	81	PRKCA [rs9896134 PRKCA/intron, rs170586 PRKCA/intron, rs2024321 PRKCA/intron], PLCE1 [rs12780491 PLCE1/missense, rs12774398 PLCE1/intron, rs17517669 PLCE1/intron, rs17517313 PLCE1/intron, rs7084339 PLCE1/missense, rs17438706 PLCE1/intron, rs4394764 PLCE1/intron, rs17516758 PLCE1/intron, rs7072574 PLCE1/intron, rs17438643 PLCE1/intron, rs2274223 PLCE1/missense, rs2274224 LOC100128054/UTR-3,PLCE1/m…	CALM1, CALM2, CALM3, CALML3, CALML5, CALML6, CDIPT, CDS1, CDS2, DGKA, DGKB, DGKD, DGKE, DGKG, DGKH, DGKI, DGKQ, IMPA1, IMPA2, INPP1, INPP4A, INPP4B, INPP5A, INPP5B, INPP5D, INPP5E, INPP5J, INPP5K, INPPL1, IPPK, ITPK1, ITPKA, ITPKB, ITPR2, ITPR3, OCRL, PI4K2A, PI4K2B, PI4KA, PI4KB, PIK3C2A, PIK3C2B, PIK3C2G, PIK3C3, PIK3CG, PIK3R3, PIK3R5, PIKFYVE, PIP4K2A, PIP4K2B, PIP4K2C, PIP5K1A, PIP5K1B, PIP5…	3
KEGG:03410	Base excision repair	5.26628e-05	2	POLD4 [rs1790731 POLD4/nearGene-5, rs1790735 POLD4/nearGene-5], LIG3 , POLB , XRCC1 , OGG1 ,	645490, APEX1, APEX2, FEN1, HMGB1, LIG1, MBD4, MPG, MUTYH, NEIL1, NEIL2, NEIL3, NTHL1, PARP1, PARP2, PARP3, PARP4, PCNA, POLD1, POLD2, POLD3, POLE, POLE2, POLE3, POLE4, POLL, SMUG1, TDG, UNG,	2
KEGG:05014	Amyotrophic lateral sclerosis (ALS)	5.47362e-05	46	NOS1 [rs2293055 NOS1/intron], GRIN2B [rs980365 GRIN2B/intron, rs17760889 GRIN2B/intron, rs7294947 GRIN2B/cds-synon, rs17760842 GRIN2B/intron, rs10492130 GRIN2B/intron, rs11055558 GRIN2B/cds-synon, rs172677 GRIN2B/intron, rs3026182 GRIN2B/intron, rs1805543 GRIN2B/cds-synon, rs888150 GRIN2B/intron, rs2193155 GRIN2B/intron, rs11611183 GRIN2B/intron, rs2193156 GRIN2B/intron, rs219922 GRIN2B/intron], …	ALS2, APAF1, BAD, BAX, BCL2L1, BID, CASP1, CASP12, CASP3, CASP9, CAT, CCS, CHP, CHP2, CYCS, DAXX, DERL1, GPX1, GRIA2, GRIN1, GRIN2C, GRIN2D, MAP2K3, MAP2K6, MAP3K5, MAPK11, MAPK12, MAPK13, MAPK14, NEFH, NEFL, NEFM, PPP3CA, PPP3CB, PPP3CC, PPP3R1, PPP3R2, PRPH, PRPH2, RAB5A, RAC1, SLC1A2, SOD1, TNF, TNFRSF1A, TNFRSF1B, TOMM40, TOMM40L,	11
KEGG:05217	Basal cell carcinoma	8.73421e-05	13	STK36 , TP53 , GLI2 [rs4848124 GLI2/intron, rs277547 GLI2/intron, rs277554 GLI2/intron], GLI3 , SUFU [rs10883735 SUFU/cds-synon, rs17114641 SUFU/cds-synon, rs12573474 SUFU/cds-synon, rs11818043 SUFU/cds-synon, rs4146429 SUFU/cds-synon, rs729025 SUFU/cds-synon, rs11191343 SUFU/cds-synon, rs3824756 SUFU/cds-synon, rs17114808 SUFU/cds-synon, rs11594179 SUFU/UTR-3], CTNNB1 , AXIN1 ,	APC, APC2, AXIN2, BMP2, BMP4, DVL1, DVL2, DVL3, FZD1, FZD10, FZD2, FZD3, FZD4, FZD5, FZD6, FZD7, FZD8, FZD9, GLI1, GSK3B, HHIP, LEF1, PTCH1, PTCH2, SHH, SMO, TCF7, TCF7L1, TCF7L2, WNT1, WNT10A, WNT10B, WNT11, WNT16, WNT2, WNT2B, WNT3, WNT3A, WNT4, WNT5A, WNT5B, WNT6, WNT7A, WNT7B, WNT8A, WNT8B, WNT9A, WNT9B,	4
KEGG:05130	Pathogenic Escherichia coli infection	9.06196e-05	9	PRKCA [rs9896134 PRKCA/intron, rs170586 PRKCA/intron, rs2024321 PRKCA/intron], ACTG1 , ACTB , NCK2 [rs13017109 NCK2/intron, rs12987484 NCK2/intron, rs13005191 NCK2/intron, rs13012641 NCK2/intron, rs3769504 LOC100128547/intron,NCK2/intron], ROCK1 , ABL1 [rs10901291 ABL1/intron],	ARHGEF2, ARPC1A, ARPC1B, ARPC2, ARPC3, ARPC4, ARPC5, ARPC5L, CD14, CDC42, CDH1, CLDN1, CTNNB1, CTTN, EZR, FYN, HCLS1, ITGB1, KRT18, LOC100506658, LOC653888, LY96, NCK1, NCL, OCLN, RHOA, ROCK2, TLR4, TLR5, TUBA1A, TUBA1B, TUBA1C, TUBA3C, TUBA3D, TUBA3E, TUBA4A, TUBA8, TUBAL3, TUBB, TUBB1, TUBB2A, TUBB2B, TUBB2C, TUBB3, TUBB4, TUBB4Q, TUBB6, TUBB8, WAS, WASL, YWHAQ, YWHAZ,	12
KEGG:04115	p53 signaling pathway	0.000109682	12	CCNB1 , CDK1 , CCNE1 , CCND1 , CDKN2A [rs1333034 C9orf53/nearGene-3,CDKN2A/UTR-3, rs3731204 CDKN2A/intron, rs2811712 C9orf53/nearGene-3,CDKN2A/UTR-3, rs3731198 CDKN2A/intron, rs2069422 C9orf53/nearGene-3,CDKN2A/UTR-3, rs662463 C9orf53/nearGene-3,CDKN2A/UTR-3, rs3731222 CDKN2A/intron, rs3731217 CDKN2A/intron], GADD45G , CHEK1 [rs535132 CHEK1/intron, rs550323 CHEK1/intron, rs551711 CHEK1/intron, rs…	APAF1, ATM, ATR, BAI1, BAX, BBC3, BID, CASP3, CASP8, CASP9, CCNB2, CCNB3, CCND2, CCND3, CCNE2, CCNG1, CCNG2, CD82, CDK2, CDK4, CDK6, CDKN1A, CHEK2, CYCS, DDB2, EI24, FAS, GADD45A, GADD45B, GTSE1, IGF1, IGFBP3, LOC651610, LRDD, MDM2, MDM4, PERP, PMAIP1, PPM1D, PTEN, RCHY1, RFWD2, RPRM, RRM2, RRM2B, SERPINB5, SERPINE1, SESN1, SESN2, SESN3, SHISA5, SIAH1, STEAP3, THBS1, TNFRSF10B, TP53, TP53AIP1, TP…	2
KEGG:04710	Circadian rhythm	0.000114935	0	CSNK1E , BTRC , BHLHE40 , ARNTL , CRY1 , CLOCK ,	BHLHE41, CRY2, CSNK1D, CUL1, FBXL3, FBXW11, LOC100506332, NPAS2, NR1D1, PER1, PER2, PER3, RBX1, RORA, RORB, RORC, SKP1,	5
KEGG:05143	African trypanosomiasis	0.000231507	182	VCAM1 [rs3844028 VCAM1/intron], PRKCA [rs9896134 PRKCA/intron, rs170586 PRKCA/intron, rs2024321 PRKCA/intron], GNAQ [rs17063987 GNAQ/intron, rs17063991 GNAQ/intron, rs17064024 GNAQ/intron, rs17064095 GNAQ/intron, rs17063943 GNAQ/intron, rs17725035 GNAQ/intron, rs17064001 GNAQ/intron], PLCB1 [rs2072979 PLCB1/intron, rs6140740 PLCB1/intron, rs11087826 PLCB1/intron, rs6086633 PLCB1/intron, rs1699458…	APOA1, APOL1, F2RL1, FAS, FASLG, HBA1, HBA2, HBB, HBD, HPR, ICAM1, IDO1, IDO2, IFNG, IL10, IL12A, IL12B, IL18, IL1B, IL6, LAMA4, MYD88, PLCB2, PLCB3, PLCB4, PRKCB, PRKCG, THOP1, TLR9, TNF,	22
KEGG:04320	Dorso-ventral axis formation	0.000314175	5	EGFR [rs1558544 EGFR/intron, rs759162 EGFR/intron], NOTCH2 , NOTCH1 , ETS2 [rs2070531 ETS2/UTR-3, rs1209950 ETS2/intron, rs1013841 ETS2/intron], NOTCH4 ,	CPEB1, ETS1, ETV6, ETV7, FMN2, GRB2, KRAS, LOC652554, MAP2K1, MAPK1, MAPK3, NOTCH3, PIWIL1, PIWIL2, PIWIL3, PIWIL4, SOS1, SOS2, SPIRE1, SPIRE2,	21
KEGG:04140	Regulation of autophagy	0.00036987	9	GABARAPL2 , ATG5 [rs1322178 ATG5/intron, rs803360 ATG5/intron, rs490010 ATG5/intron, rs484621 ATG5/intron, rs12197000 ATG5/nearGene-5, rs665791 ATG5/intron, rs524428 ATG5/intron, rs597443 ATG5/intron, rs617994 ATG5/intron], ATG3 , GABARAP ,	ATG12, ATG4A, ATG4B, ATG4C, ATG4D, ATG7, BECN1, GABARAPL1, IFNA1, IFNA10, IFNA13, IFNA14, IFNA16, IFNA17, IFNA2, IFNA21, IFNA4, IFNA5, IFNA6, IFNA7, IFNA8, IFNG, INS, PIK3C3, PIK3R4, PRKAA1, PRKAA2, ULK1, ULK2, ULK3,	1
KEGG:04950	Maturity onset diabetes of the young	0.000393688	0	IAPP , NEUROD1 , PDX1 ,	BHLHA15, FOXA2, FOXA3, GCK, HES1, HHEX, HNF1A, HNF1B, HNF4A, HNF4G, INS, MAFA, MNX1, NEUROG3, NKX2-2, NKX6-1, NR5A2, ONECUT1, PAX4, PAX6, PKLR, SLC2A2,	2
KEGG:04612	Antigen processing and presentation	0.000448647	9	HSPA1L [rs2227956 HSPA1L/missense], CREB1 , NFYA , HLA-DMA , CANX [rs7709723 CANX/UTR-3, rs6895902 CANX/UTR-3, rs7566 CANX/UTR-3, rs3797762 CANX/UTR-3, rs7734102 CANX/UTR-3], CTSL1 [rs3128511 CTSL1/intron], CD74 , HLA-DRA [rs3130320 HLA-DRA/cds-synon, rs3129882 HLA-DRA/intron],	B2M, CALR, CD4, CD8A, CD8B, CIITA, CTSB, CTSS, HLA-A, HLA-B, HLA-C, HLA-DMB, HLA-DOA, HLA-DOB, HLA-DPA1, HLA-DPB1, HLA-DQA1, HLA-DQA2, HLA-DQB1, HLA-DRB1, HLA-DRB3, HLA-DRB4, HLA-DRB5, HLA-E, HLA-F, HLA-G, HSP90AA1, HSP90AB1, HSPA1A, HSPA1B, HSPA2, HSPA4, HSPA5, HSPA6, HSPA8, IFI30, IFNG, KIR2DL1, KIR2DL2, KIR2DL3, KIR2DL4, KIR2DL5A, KIR2DS1, KIR2DS3, KIR2DS4, KIR2DS5, KIR3DL1, KIR3DL2, KIR3DL3, …	1
KEGG:04623	Cytosolic DNA-sensing pathway	0.00057805	2	RIPK1 , RELA , IRF7 , IKBKG , RIPK3 [rs3212240 RIPK3/nearGene-5], NFKB1 , CHUK [rs12254005 CHUK/missense],	ADAR, AIM2, CASP1, CCL4, CCL4L1, CCL4L2, CCL5, CXCL10, DDX58, IFNA1, IFNA10, IFNA13, IFNA14, IFNA16, IFNA17, IFNA2, IFNA21, IFNA4, IFNA5, IFNA6, IFNA7, IFNA8, IFNB1, IKBKB, IKBKE, IL18, IL1B, IL33, IL6, IRF3, MAVS, NFKBIA, NFKBIB, POLR1C, POLR1D, POLR2E, POLR2F, POLR2H, POLR2K, POLR2L, POLR3A, POLR3B, POLR3C, POLR3D, POLR3E, POLR3F, POLR3G, POLR3GL, POLR3H, POLR3K, PYCARD, TBK1, TMEM173, TREX1, Z…	3
