# Supplementary material for: The Identification of Pathway Markers in Intracranial Aneurysm Using Genome-Wide Association Data from Two Different Populations
Source: PLoS One. 2013 Mar 6;8(3):e57022. doi: 10.1371/journal.pone.0057022 (PMC3590201; doi:10.1371/journal.pone.0057022)
Supplement: Table S2 — The whole list of the identified KEGG pathways, which are found in Japanese population as important for IA development mechanism. (XLS) [file pone.0057022.s002.xls]

## Sheet: Supplementary_Table_2b_jp_aneur
KEGG ID	KEGG Term	Term P-values Corrected with Bonferroni	# of Associated SNPs from GWAS	Pathway Associated Genes Found in Subnetworks [Associated SNPs & Functional Properties]	Pathway Associated Genes Not Found in Subnetworks	Times Found
KEGG:04520	Adherens junction	2.58163e-21	34	PTPRB [rs1561798 PTPRB/intron], ACTB , PARD3 [rs10827437 PARD3/intron, rs1660630 PARD3/intron, rs1274484 PARD3/intron, rs1660619 PARD3/intron], PTPRM [rs948779 PTPRM/intron, rs4614805 PTPRM/intron, rs12456376 PTPRM/intron, rs3786153 PTPRM/intron, rs1941136 PTPRM/intron, rs6506551 PTPRM/intron], ACTN4 , WASF2 , MET [rs2402118 MET/intron], SMAD3 [rs4601989 SMAD3/intron, rs744910 SMAD3/intron, rs169…	ACTN1, ACTN2, ACTN3, BAIAP2, CREBBP, CSNK2A1, CSNK2A2, CSNK2B, CTNNA1, CTNND1, EGFR, EP300, ERBB2, FARP2, FER, FGFR1, INSR, LEF1, LMO7, MAP3K7, MAPK1, MAPK3, MLLT4, NLK, PTPN1, PTPN6, PTPRF, PTPRJ, PVRL1, PVRL2, PVRL3, PVRL4, RAC2, RAC3, RHOA, SMAD2, SMAD4, SNAI1, SNAI2, SORBS1, SSX2IP, TCF7, TCF7L2, TGFBR1, TGFBR2, VCL, WASF1, WASF3, WASL, YES1,	194
KEGG:04510	Focal adhesion	5.60421e-21	45	TLN1 , TNC [rs2480933 TNC/cds-synon, rs3789867 TNC/cds-synon, rs3789868 TNC/cds-synon, rs2482077 TNC/cds-synon, rs1757096 TNC/cds-synon, rs7035322 TNC/intron, rs1330362 TNC/intron], ITGB5 [rs3772841 ITGB5/intron, rs4678167 ITGB5/intron, rs17282085 ITGB5/intron], ITGB1 , AKT1 , IGF1R [rs2684777 IGF1R/intron, rs1546713 IGF1R/intron, rs4426332 IGF1R/intron, rs2293117 IGF1R/cds-synon, rs1319869 IGF1R…	ACTB, ACTG1, ACTN1, ACTN2, ACTN3, AKT2, AKT3, BAD, BCAR1, BCL2, BIRC2, BIRC3, BRAF, CAPN2, CAV1, CAV2, CAV3, CCND2, CDC42, CHAD, COL11A1, COL11A2, COL2A1, COL3A1, COL4A1, COL4A2, COL4A4, COL4A5, COL4A6, COL5A1, COL5A2, COL5A3, COL6A1, COL6A2, COL6A3, COL6A6, COMP, CRK, CRKL, CTNNB1, DIAPH1, DOCK1, EGF, EGFR, ELK1, ERBB2, FIGF, FLNC, FLT1, FN1, GRB2, GRLF1, GSK3B, HGF, HRAS, IBSP, IGF1, ILK, ITGA1…	43
KEGG:04512	ECM-receptor interaction	7.86917e-20	44	COL4A2 [rs4773184 COL4A2/intron, rs3803229 COL4A2/intron], COL4A1 [rs72509 COL4A1/intron, rs679958 COL4A1/intron, rs630943 COL4A1/intron], TNC [rs2480933 TNC/cds-synon, rs3789867 TNC/cds-synon, rs3789868 TNC/cds-synon, rs2482077 TNC/cds-synon, rs1757096 TNC/cds-synon, rs7035322 TNC/intron, rs1330362 TNC/intron], ITGA1 [rs2126953 ITGA1/cds-synon, rs2447867 ITGA1/cds-synon], ITGB5 [rs3772841 ITGB5/…	AGRN, CD36, CD47, CHAD, COL11A1, COL11A2, COL2A1, COL3A1, COL4A4, COL4A5, COL4A6, COL5A1, COL5A2, COL5A3, COL6A1, COL6A6, COMP, DAG1, GP1BA, GP1BB, GP5, GP6, GP9, HSPG2, IBSP, ITGA10, ITGA11, ITGA2, ITGA2B, ITGA6, ITGA7, ITGA8, ITGA9, ITGAV, ITGB3, ITGB4, ITGB7, ITGB8, LAMA2, LAMA3, LAMA4, LAMA5, LAMB1, LAMB2, LAMB4, LAMC1, LAMC3, RELN, SDC2, SDC3, SDC4, SV2A, SV2B, SV2C, THBS1, THBS2, THBS3, THB…	53
KEGG:04110	Cell cycle	2.80858e-19	18	CDK1 , FZR1 , CREBBP [rs129968 CREBBP/intron, rs11076785 CREBBP/intron], TGFB3 [rs3917192 TGFB3/intron, rs2284792 TGFB3/intron], SKP2 , SMAD3 [rs4601989 SMAD3/intron, rs744910 SMAD3/intron, rs16950687 SMAD3/intron, rs745103 SMAD3/intron], CDC23 , SMAD2 [rs4940086 SMAD2/intron], RB1 , CDC27 , WEE1 [rs10770042 WEE1/cds-synon], MCM5 [rs4645752 MCM5/missense, rs4645807 MCM5/intron, rs133417 MCM5/cds-…	ABL1, ANAPC1, ANAPC10, ANAPC11, ANAPC13, ANAPC2, ANAPC4, ANAPC5, ATM, ATR, BUB1, BUB3, CCNA1, CCNA2, CCNB2, CCNB3, CCND1, CCND2, CCND3, CCNE1, CCNE2, CCNH, CDC14A, CDC14B, CDC16, CDC20, CDC25A, CDC25C, CDC26, CDC45, CDC6, CDC7, CDK2, CDK4, CDK6, CDK7, CDKN1B, CDKN1C, CDKN2A, CDKN2B, CDKN2C, CDKN2D, CHEK1, CHEK2, CUL1, DBF4, E2F1, E2F2, E2F3, E2F4, E2F5, EP300, ESPL1, GADD45A, GADD45B, GSK3B, HDAC…	13
KEGG:03010	Ribosome	5.93455e-19	4	RPSA , RPL35A , RPL14 , RPL26 [rs9911562 RPL26/intron], RPS15A , RPL36 , RPL27 , RPL24 , RPS2 , RPL29 , RPS25 , RPS16 , RPL7 , RPL23 [rs923370 RPL23/intron], RPL18A , RPL22 , RPLP0 , RPL8 , RPS10 , RPL11 [rs2902667 RPL11/intron, rs10799802 RPL11/intron], RPL4 , RPS27A ,	4549, 4550, FAU, LOC100505503, MRPL13, RPL10, RPL10A, RPL10L, RPL12, RPL13, RPL13A, RPL15, RPL17, RPL18, RPL19, RPL21, RPL22L1, RPL23A, RPL26L1, RPL27A, RPL28, RPL3, RPL30, RPL31, RPL32, RPL34, RPL35, RPL36A, RPL36AL, RPL37, RPL37A, RPL38, RPL39, RPL3L, RPL41, RPL5, RPL6, RPL7A, RPL9, RPLP1, RPLP2, RPS11, RPS12, RPS13, RPS14, RPS15, RPS17, RPS18, RPS19, RPS20, RPS21, RPS23, RPS24, RPS26, RPS27, R…	8
KEGG:05200	Pathways in cancer	9.38006e-19	48	WNT3A [rs3121310 WNT3A/UTR-3], STK36 [rs7607369 STK36/missense, rs1863703 STK36/missense], STAT5A , STAT5B , TGFB3 [rs3917192 TGFB3/intron, rs2284792 TGFB3/intron], ZBTB16 [rs1672692 ZBTB16/intron, rs717676 ZBTB16/intron], KIT [rs759082 KIT/intron, rs7695300 KIT/intron], ITGB1 , GLI3 , TCF7L1 [rs17025940 TCF7L1/intron, rs6754757 TCF7L1/intron, rs2248068 TCF7L1/intron, rs6758778 TCF7L1/intron], CT…	ABL1, AKT1, AKT2, AKT3, APC, APC2, APPL1, AR, ARAF, ARNT2, AXIN2, BAD, BAX, BCL2, BCL2L1, BCR, BID, BIRC2, BIRC3, BIRC5, BMP2, BMP4, BRAF, BRCA2, CASP3, CASP8, CASP9, CBL, CBLB, CBLC, CCDC6, CCNA1, CCND1, CCNE1, CCNE2, CDC42, CDH1, CDK2, CDK4, CDK6, CDKN1A, CDKN1B, CDKN2A, CDKN2B, CEBPA, CHUK, CKS1B, COL4A1, COL4A2, COL4A4, COL4A5, COL4A6, CRK, CRKL, CSF2RA, CSF3R, CTBP1, CTBP2, CTNNA1, CTNNA2, C…	10
KEGG:04722	Neurotrophin signaling pathway	1.92688e-18	14	NFKB1 [rs3774937 NFKB1/intron, rs1609798 NFKB1/intron, rs1598859 NFKB1/intron], SOS1 , MAP3K1 , GAB1 , RAC1 [rs2303361 RAC1/UTR-3], PIK3CA , CSK , PIK3R3 [rs4660318 LOC100133124/intron,PIK3R3/cds-synon, rs785484 LOC100133124/intron,PIK3R3/cds-synon, rs785512 LOC100133124/intron,PIK3R3/cds-synon], IRS2 , BRAF , MAP2K1 , RAF1 [rs6792154 RAF1/intron, rs1532534 RAF1/intron], IRS1 , PTPN11 , MAPK1 , Y…	ABL1, AKT1, AKT2, AKT3, ARHGDIA, ARHGDIB, ATF4, BAD, BAX, BCL2, BDNF, CALM1, CALM2, CALM3, CALML3, CALML5, CALML6, CAMK2A, CAMK2B, CAMK2D, CAMK2G, CAMK4, CDC42, FASLG, FOXO3, FRS2, GRB2, GSK3B, HRAS, IKBKB, IRAK1, IRAK2, IRAK3, IRAK4, IRS4, KIDINS220, KRAS, MAGED1, MAP2K2, MAP2K5, MAP2K7, MAP3K3, MAP3K5, MAPK10, MAPK11, MAPK12, MAPK13, MAPK8, MAPK9, MAPKAPK2, NFKBIA, NFKBIB, NFKBIE, NGF, NGFR, NG…	49
KEGG:04010	MAPK signaling pathway	2.70125e-18	43	MAPKAPK5 , DUSP10 [rs4846349 DUSP10/nearGene-5,DUSP10/intron, rs1136448 DUSP10/intron,DUSP10/cds-synon], NFKB1 [rs3774937 NFKB1/intron, rs1609798 NFKB1/intron, rs1598859 NFKB1/intron], MAPKAPK2 , SRF , MAP3K7 [rs7754169 MAP3K7/intron, rs791062 MAP3K7/intron], AKT1 , FOS [rs7101 FOS/UTR-5], MAP3K5 [rs2237268 MAP3K5/intron], RASGRP3 [rs10495790 RASGRP3/intron, rs1317977 RASGRP3/intron], RAC1 [rs230…	AKT2, AKT3, ARRB1, ARRB2, ATF2, ATF4, BDNF, BRAF, CACNA1A, CACNA1B, CACNA1D, CACNA1E, CACNA1F, CACNA1G, CACNA1H, CACNA1I, CACNA1S, CACNA2D1, CACNA2D2, CACNA2D3, CACNA2D4, CACNB1, CACNB2, CACNB3, CACNB4, CACNG1, CACNG3, CACNG4, CACNG5, CACNG6, CACNG7, CACNG8, CASP3, CD14, CDC42, CHP, CHP2, CHUK, CRK, CRKL, DAXX, DUSP1, DUSP14, DUSP16, DUSP2, DUSP22, DUSP3, DUSP4, DUSP5, DUSP6, DUSP7, DUSP8, DUSP9,…	9
KEGG:04350	TGF-beta signaling pathway	2.40928e-17	20	BMP4 , AMHR2 , SMAD7 , TGFBR1 , SMAD6 [rs2414912 SMAD6/intron, rs2053423 SMAD6/intron, rs16953584 SMAD6/intron, rs1440375 SMAD6/intron], TGFBR2 [rs2043136 TGFBR2/intron], TGFB3 [rs3917192 TGFB3/intron, rs2284792 TGFB3/intron], BMPR2 [rs12471060 BMPR2/UTR-3, rs1474267 BMPR2/UTR-3, rs6735994 BMPR2/UTR-3], SMAD3 [rs4601989 SMAD3/intron, rs744910 SMAD3/intron, rs16950687 SMAD3/intron, rs745103 SMAD3/…	ACVR1C, ACVR2A, ACVR2B, BMP2, BMP5, BMP6, BMP7, BMP8A, BMP8B, BMPR1A, CDKN2B, CHRD, COMP, CREBBP, CUL1, DCN, E2F4, E2F5, FST, GDF5, GDF6, GDF7, ID1, ID2, ID3, ID4, IFNG, INHBA, INHBB, INHBC, INHBE, LEFTY1, LEFTY2, LOC100506332, LTBP1, MAPK1, MAPK3, MYC, NODAL, NOG, PITX2, PPP2CA, PPP2CB, PPP2R1A, PPP2R1B, RBL1, RBL2, RBX1, RHOA, ROCK1, ROCK2, RPS6KB1, RPS6KB2, SKP1, SMAD1, SMAD4, SMAD5, SMAD9, SM…	35
KEGG:04810	Regulation of actin cytoskeleton	4.05422e-17	36	FGFR3 , FGF7 [rs4480740 C15orf33/intron,FGF7/intron, rs12050614 C15orf33/intron,FGF7/intron], SSH1 [rs10778656 SSH1/intron, rs2375015 SSH1/intron, rs4964758 SSH1/intron, rs2375016 SSH1/intron], FGF17 [rs3176292 FGF17/intron, rs1078363 FGF17/intron, rs900781 FGF17/intron], WASF2 , ITGB4 , ITGB5 [rs3772841 ITGB5/intron, rs4678167 ITGB5/intron, rs17282085 ITGB5/intron], IQGAP2 [rs153317 IQGAP2/UTR-3…	ABI2, ACTB, ACTN2, ACTN3, ACTN4, APC, APC2, ARAF, ARHGEF1, ARHGEF12, ARHGEF4, ARHGEF6, ARHGEF7, ARPC1A, ARPC1B, ARPC2, ARPC3, ARPC4, ARPC5, ARPC5L, BAIAP2, BCAR1, BDKRB1, BDKRB2, BRAF, C3orf10, CD14, CFL1, CHRM1, CHRM2, CHRM3, CHRM4, CHRM5, CRKL, CSK, CYFIP1, CYFIP2, DIAPH1, DIAPH2, DIAPH3, DOCK1, EGF, EGFR, ENAH, EZR, F2, F2R, FGD1, FGD3, FGF10, FGF11, FGF12, FGF13, FGF14, FGF16, FGF18, FGF19, F…	9
KEGG:04310	Wnt signaling pathway	8.52704e-17	25	FZD9 , VANGL1 [rs4344329 VANGL1/intron], WNT3A [rs3121310 WNT3A/UTR-3], BTRC , CREBBP [rs129968 CREBBP/intron, rs11076785 CREBBP/intron], SMAD4 , SMAD3 [rs4601989 SMAD3/intron, rs744910 SMAD3/intron, rs16950687 SMAD3/intron, rs745103 SMAD3/intron], DAAM1 [rs1438521 DAAM1/nearGene-5], TCF7L1 [rs17025940 TCF7L1/intron, rs6754757 TCF7L1/intron, rs2248068 TCF7L1/intron, rs6758778 TCF7L1/intron], DVL1…	APC2, AXIN2, CACYBP, CAMK2A, CAMK2B, CAMK2D, CAMK2G, CCND1, CCND2, CCND3, CER1, CHD8, CHP, CHP2, CSNK1A1, CSNK1A1L, CSNK2A1, CSNK2A2, CSNK2B, CTBP1, CTBP2, CTNNBIP1, CUL1, CXXC4, DAAM2, DKK1, DKK2, DKK4, DVL2, DVL3, EP300, FBXW11, FOSL1, FRAT1, FRAT2, FZD1, FZD10, FZD2, FZD3, FZD4, FZD5, FZD6, FZD7, FZD8, GSK3B, JUN, LEF1, LOC100506332, LRP6, MAP3K7, MAPK10, MAPK8, MAPK9, MMP7, NFAT5, NFATC1, NFA…	16
KEGG:04020	Calcium signaling pathway	1.36764e-15	42	GNA14 [rs7035476 GNA14/intron], ADCY1 , ADCY2 [rs2173701 ADCY2/intron, rs6872422 ADCY2/intron, rs902522 ADCY2/intron, rs2036336 ADCY2/intron, rs4702473 ADCY2/intron], ERBB4 [rs6706010 ERBB4/intron, rs13390226 ERBB4/intron, rs10432443 ERBB4/intron, rs12469039 ERBB4/intron, rs6435665 ERBB4/intron, rs6722322 ERBB4/intron, rs10932398 ERBB4/intron], GNA11 , ERBB2 , CAMK2G [rs2688608 CAMK2G/cds-synon],…	ADCY3, ADCY4, ADCY7, ADCY8, ADCY9, ADORA2A, ADORA2B, ADRA1D, ADRB1, ADRB2, ADRB3, AGTR1, ATP2A1, ATP2A2, ATP2A3, ATP2B1, ATP2B2, ATP2B3, ATP2B4, AVPR1A, AVPR1B, BDKRB1, BDKRB2, BST1, CACNA1A, CACNA1B, CACNA1D, CACNA1E, CACNA1F, CACNA1G, CACNA1H, CACNA1I, CACNA1S, CALM2, CALM3, CALML3, CALML5, CALML6, CAMK2A, CAMK2B, CAMK2D, CAMK4, CCKAR, CCKBR, CD38, CHP, CHP2, CHRM1, CHRM3, CHRM5, CHRNA7, CYSLTR…	5
KEGG:05210	Colorectal cancer	1.42104e-15	18	MAP2K1 , TGFBR1 , TGFBR2 [rs2043136 TGFBR2/intron], TGFB3 [rs3917192 TGFB3/intron, rs2284792 TGFB3/intron], SMAD4 , SMAD3 [rs4601989 SMAD3/intron, rs744910 SMAD3/intron, rs16950687 SMAD3/intron, rs745103 SMAD3/intron], RAF1 [rs6792154 RAF1/intron, rs1532534 RAF1/intron], SMAD2 [rs4940086 SMAD2/intron], TCF7L1 [rs17025940 TCF7L1/intron, rs6754757 TCF7L1/intron, rs2248068 TCF7L1/intron, rs6758778 T…	AKT1, AKT2, AKT3, APC, APC2, APPL1, ARAF, AXIN2, BAD, BAX, BCL2, BIRC5, BRAF, CASP3, CASP9, CCND1, CYCS, DCC, FOS, GSK3B, KRAS, LEF1, MAPK10, MAPK8, MAPK9, MLH1, MSH2, MSH3, MSH6, PIK3CA, PIK3CB, PIK3CD, PIK3CG, PIK3R1, PIK3R5, RAC2, RAC3, RHOA, TCF7, TCF7L2, TGFB1, TGFB2, TP53,	205
KEGG:04662	B cell receptor signaling pathway	1.70652e-15	23	MAP2K1 , RAF1 [rs6792154 RAF1/intron, rs1532534 RAF1/intron], NFKB1 [rs3774937 NFKB1/intron, rs1609798 NFKB1/intron, rs1598859 NFKB1/intron], CD72 [rs4879913 CD72/intron], MAPK1 , FOS [rs7101 FOS/UTR-5], CD19 , DAPP1 [rs4492010 DAPP1/cds-synon, rs11736218 DAPP1/cds-synon, rs2162386 DAPP1/intron, rs1465518 DAPP1/intron, rs3737484 DAPP1/cds-synon], SOS1 , JUN , RAC1 [rs2303361 RAC1/UTR-3], PLCG2 , …	AKT1, AKT2, AKT3, BCL10, BTK, CARD11, CD22, CD79A, CD79B, CD81, CHP, CHP2, CHUK, CR2, FCGR2B, GRB2, GSK3B, HRAS, IFITM1, IKBKB, IKBKG, KRAS, LILRB3, LYN, MALT1, MAP2K2, NFAT5, NFATC1, NFKBIA, NFKBIB, NFKBIE, NRAS, PIK3AP1, PIK3CB, PIK3CD, PIK3CG, PIK3R1, PIK3R2, PIK3R5, PPP3CA, PPP3CB, PPP3CC, PPP3R1, PPP3R2, PRKCB, PTPN6, RAC2, RAC3, RASGRP3, RELA, SOS2, SYK, VAV1, VAV2, VAV3,	132
KEGG:04660	T cell receptor signaling pathway	1.97301e-15	28	PTPRC [rs12120762 PTPRC/intron, rs2359952 PTPRC/intron], VAV3 [rs345290 VAV3/intron], CBL , RAF1 [rs6792154 RAF1/intron, rs1532534 RAF1/intron], NFKB1 [rs3774937 NFKB1/intron, rs1609798 NFKB1/intron, rs1598859 NFKB1/intron], VAV2 [rs12001180 VAV2/intron, rs3819502 VAV2/intron, rs3780792 VAV2/intron, rs654387 VAV2/intron], VAV1 , PAK6 [rs11638662 C15orf56/nearGene-5,PAK6/UTR-5], PAK7 [rs6056812 PA…	AKT1, AKT2, AKT3, BCL10, CARD11, CBLB, CBLC, CD247, CD28, CD3D, CD3E, CD3G, CD4, CD40LG, CD8A, CD8B, CDK4, CHP, CHP2, CHUK, CSF2, CTLA4, FOS, GRAP2, GRB2, GSK3B, HRAS, ICOS, IFNG, IKBKB, IKBKG, IL10, IL2, IL4, IL5, ITK, JUN, KRAS, LAT, LCK, MALT1, MAP2K1, MAP2K2, MAP2K7, MAP3K14, MAP3K7, MAP3K8, MAPK1, MAPK11, MAPK12, MAPK13, MAPK3, MAPK9, NFAT5, NFATC1, NFATC2, NFATC3, NFATC4, NFKBIA, NFKBIB, NF…	103
KEGG:04012	ErbB signaling pathway	2.47296e-15	15	MAP2K1 , ERBB4 [rs6706010 ERBB4/intron, rs13390226 ERBB4/intron, rs10432443 ERBB4/intron, rs12469039 ERBB4/intron, rs6435665 ERBB4/intron, rs6722322 ERBB4/intron, rs10932398 ERBB4/intron], BRAF , STAT5A , ERBB2 , STAT5B , RAF1 [rs6792154 RAF1/intron, rs1532534 RAF1/intron], PAK7 [rs6056812 PAK7/UTR-5, rs6118746 PAK7/intron, rs6141031 PAK7/intron], MAPK1 , PTK2 , CRKL , PLCG1 , SOS1 , JUN , PLCG2 …	ABL1, ABL2, AKT1, AKT2, AKT3, ARAF, AREG, BAD, BTC, CAMK2A, CAMK2B, CAMK2D, CAMK2G, CBL, CBLB, CBLC, CDKN1A, CDKN1B, EGF, EGFR, EIF4EBP1, ELK1, ERBB3, EREG, GRB2, GSK3B, HBEGF, HRAS, KRAS, MAP2K2, MAP2K4, MAP2K7, MAPK10, MAPK8, MAPK9, MTOR, NCK1, NCK2, NRAS, NRG1, NRG2, NRG3, NRG4, PAK1, PAK2, PAK3, PAK4, PAK6, PIK3CB, PIK3CD, PIK3CG, PIK3R1, PIK3R2, PIK3R5, PRKCA, PRKCB, PRKCG, RPS6KB1, RPS6KB2,…	118
KEGG:04630	Jak-STAT signaling pathway	8.7067e-15	15	IL6 [rs2069837 IL6/intron], IL2RA [rs2274037 IL2RA/intron, rs706780 IL2RA/intron], SOCS3 , IL6ST , STAT5A , CTF1 , STAT5B , CREBBP [rs129968 CREBBP/intron, rs11076785 CREBBP/intron], PIM1 [rs10507 PIM1/UTR-3], IL6R , STAT3 [rs17405722 STAT3/intron], PTPN11 , IL11 , TYK2 , OSM [rs6006427 OSM/intron], IFNAR2 [rs2300370 IFNAR2/intron, rs2252639 IFNAR2/intron, rs2236758 IFNAR2/intron, rs2284550 IFNAR…	AKT1, AKT2, AKT3, BCL2L1, CBL, CBLB, CBLC, CCND1, CCND2, CCND3, CISH, CLCF1, CNTFR, CRLF2, CSF2, CSF2RA, CSF2RB, CSF3, CSF3R, CSH1, EPO, EPOR, GH1, GH2, GHR, GRB2, IFNA1, IFNA10, IFNA13, IFNA14, IFNA16, IFNA17, IFNA2, IFNA21, IFNA4, IFNA5, IFNA6, IFNA7, IFNA8, IFNAR1, IFNB1, IFNE, IFNG, IFNGR1, IFNGR2, IFNK, IFNW1, IL10, IL10RA, IL10RB, IL11RA, IL12A, IL12B, IL12RB1, IL12RB2, IL13, IL13RA2, IL15,…	3
KEGG:05221	Acute myeloid leukemia	1.03027e-14	12	CEBPA , STAT5A , STAT5B , PIM1 [rs10507 PIM1/UTR-3], RAF1 [rs6792154 RAF1/intron, rs1532534 RAF1/intron], NFKB1 [rs3774937 NFKB1/intron, rs1609798 NFKB1/intron, rs1598859 NFKB1/intron], KIT [rs759082 KIT/intron, rs7695300 KIT/intron], BAD , STAT3 [rs17405722 STAT3/intron], AKT1 , PIK3CA , PIK3R3 [rs4660318 LOC100133124/intron,PIK3R3/cds-synon, rs785484 LOC100133124/intron,PIK3R3/cds-synon, rs7855…	AKT3, ARAF, BRAF, CCNA1, CCND1, CHUK, EIF4EBP1, FLT3, GRB2, HRAS, IKBKB, IKBKG, JUP, KRAS, LEF1, LOC652346, MAP2K1, MAP2K2, MAPK1, MAPK3, MTOR, NRAS, PIK3CB, PIK3CD, PIK3CG, PIK3R2, PIK3R5, PIM2, PML, PPARD, RARA, RELA, RPS6KB1, RPS6KB2, RUNX1, RUNX1T1, SOS1, SOS2, SPI1, TCF7, TCF7L1, TCF7L2, ZBTB16,	281
KEGG:05100	Bacterial invasion of epithelial cells	1.23108e-14	18	ACTB , WASF2 , MET [rs2402118 MET/intron], ARPC4 , CDH1 , WAS , SRC , CTNNA3 [rs10509267 CTNNA3/intron, rs10509257 CTNNA3/intron, rs1903876 CTNNA3/intron, rs1911291 CTNNA3/intron], CTNNA2 [rs12997292 CTNNA2/intron, rs955749 CTNNA2/intron, rs892454 CTNNA2/intron], CTNNB1 , ELMO1 [rs1882070 ELMO1/intron, rs12532031 ELMO1/intron, rs4723646 ELMO1/intron, rs1647780 ELMO1/intron, rs4723645 ELMO1/intron…	ARHGAP10, ARHGEF26, ARPC1A, ARPC1B, ARPC2, ARPC3, ARPC5, ARPC5L, BCAR1, CAV1, CAV2, CAV3, CBL, CBLB, CBLC, CD2AP, CLTA, CLTB, CLTC, CLTCL1, CRK, CRKL, CTNNA1, DNM1L, DNM2, DNM3, DOCK1, FN1, GAB1, HCLS1, ILK, ITGA5, ITGB1, LOC653888, MAD2L2, PIK3CA, PIK3CB, PIK3CD, PIK3CG, PIK3R2, PIK3R5, PTK2, PXN, RHOA, RHOG, SEPT1, SHC1, SHC2, SHC3, SHC4, VCL, WASF1, WASL,	25
KEGG:04530	Tight junction	4.67589e-14	37	CLDN8 [rs2832715 CLDN8/nearGene-5, rs2832726 CLDN8/nearGene-5, rs2832659 CLDN8/nearGene-5], MAGI2 [rs12535987 MAGI2/intron, rs17441871 MAGI2/intron, rs7787597 MAGI2/intron, rs4020771 MAGI2/intron, rs12706063 MAGI2/intron, rs10486841 MAGI2/intron, rs12673500 MAGI2/intron, rs3807723 MAGI2/intron, rs3807786 MAGI2/intron, rs38092 MAGI2/intron, rs322005 MAGI2/intron], EPB41 [rs157208 EPB41/intron, rs2…	ACTB, ACTG1, ACTN1, ACTN2, ACTN3, AKT1, AKT2, AKT3, AMOTL1, ASH1L, CASK, CDC42, CDK4, CLDN1, CLDN10, CLDN11, CLDN14, CLDN15, CLDN16, CLDN17, CLDN18, CLDN19, CLDN20, CLDN22, CLDN23, CLDN3, CLDN4, CLDN6, CLDN7, CLDN9, CRB3, CSDA, CSNK2A1, CSNK2A2, CSNK2B, CTNNA1, CTNNA3, CTNNB1, EPB41L1, EPB41L2, EPB41L3, EXOC3, EXOC4, F11R, GNAI1, GNAI2, GNAI3, HCLS1, HRAS, IGSF5, INADL, JAM2, KRAS, LLGL1, LLGL2, …	11
KEGG:04666	Fc gamma R-mediated phagocytosis	1.32722e-13	30	PTPRC [rs12120762 PTPRC/intron, rs2359952 PTPRC/intron], VAV3 [rs345290 VAV3/intron], WASF1 , RAF1 [rs6792154 RAF1/intron, rs1532534 RAF1/intron], VAV2 [rs12001180 VAV2/intron, rs3819502 VAV2/intron, rs3780792 VAV2/intron, rs654387 VAV2/intron], PRKCE [rs10495929 PRKCE/intron, rs935661 PRKCE/intron, rs4952779 PRKCE/intron, rs281508 PRKCE/intron, rs4953266 PRKCE/intron, rs14138 PRKCE/UTR-3, rs1020…	AKT1, AKT2, AKT3, AMPH, ARF6, ARPC1A, ARPC1B, ARPC2, ARPC3, ARPC4, ARPC5, ARPC5L, ASAP1, ASAP2, ASAP3, CDC42, CFL1, CFL2, CRK, DNM1, DNM1L, DNM2, DNM3, FCGR1A, FCGR2A, FCGR2B, FCGR2C, FCGR3A, GAB2, GSN, HCK, LAT, LIMK1, LIMK2, LOC653888, LYN, MAP2K1, MAPK1, MAPK3, MARCKS, MARCKSL1, MYO10, NCF1, PIK3CA, PIK3CB, PIK3CD, PIK3CG, PIK3R2, PIK3R5, PIP5K1A, PIP5K1B, PIP5K1C, PLA2G4A, PLA2G4B, PLA2G4D, P…	76
KEGG:05211	Renal cell carcinoma	1.45228e-13	10	MAP2K1 , BRAF , VHL [rs1642742 VHL/UTR-3], RAF1 [rs6792154 RAF1/intron, rs1532534 RAF1/intron], PTPN11 , ARNT , PAK7 [rs6056812 PAK7/UTR-5, rs6118746 PAK7/intron, rs6141031 PAK7/intron], MAPK1 , CRKL , ETS1 , SOS1 , JUN , RAC1 [rs2303361 RAC1/UTR-3], MAPK3 , GAB1 , PIK3CA , PIK3R3 [rs4660318 LOC100133124/intron,PIK3R3/cds-synon, rs785484 LOC100133124/intron,PIK3R3/cds-synon, rs785512 LOC100133124…	AKT1, AKT2, AKT3, ARAF, ARNT2, CDC42, CREBBP, CUL2, EGLN1, EGLN2, EGLN3, EP300, EPAS1, FH, FIGF, FLCN, GRB2, HGF, HIF1A, HRAS, KRAS, MAP2K2, MET, NRAS, PAK1, PAK2, PAK3, PAK4, PAK6, PDGFB, PGF, PIK3CB, PIK3CD, PIK3CG, PIK3R1, PIK3R2, PIK3R5, RAP1A, RAP1B, RAPGEF1, RBX1, SLC2A1, SOS2, TCEB1, TCEB2, TGFA, TGFB1, TGFB2, TGFB3, VEGFA, VEGFB, VEGFC,	131
KEGG:04720	Long-term potentiation	2.20529e-13	23	ADCY1 , ADCY8 , CREBBP [rs129968 CREBBP/intron, rs11076785 CREBBP/intron], GRIN2A [rs1548808 GRIN2A/intron], RAF1 [rs6792154 RAF1/intron, rs1532534 RAF1/intron], PPP1CC [rs7139314 PPP1CC/cds-synon, rs6606683 PPP1CC/cds-synon], GRM1 [rs2268666 GRM1/UTR-3,GRM1/cds-synon, rs3804295 GRM1/UTR-3,GRM1/cds-synon, rs3804300 GRM1/intron], PRKX [rs1861736 PRKX/intron], ITPR1 , PRKACG , RPS6KA3 [rs4129871 RP…	ARAF, ATF4, BRAF, CALM1, CALM2, CALML3, CALML5, CALML6, CAMK2B, CAMK2D, CAMK2G, CAMK4, CHP, CHP2, EP300, GNAQ, GRIA1, GRIA2, GRIN1, GRIN2B, GRIN2C, GRIN2D, GRM5, HRAS, ITPR2, ITPR3, KRAS, MAP2K1, MAP2K2, MAPK1, MAPK3, NRAS, PLCB2, PLCB3, PLCB4, PPP1CA, PPP1CB, PPP1R12A, PPP1R1A, PPP3CA, PPP3CB, PPP3CC, PPP3R1, PPP3R2, PRKACA, PRKACB, PRKCA, PRKCB, PRKCG, RAP1A, RAP1B, RAPGEF3, RPS6KA1, RPS6KA2, R…	152
KEGG:05412	Arrhythmogenic right ventricular cardiomyopathy (ARVC)	3.09776e-13	57	ACTN4 , ITGA1 [rs2126953 ITGA1/cds-synon, rs2447867 ITGA1/cds-synon], ITGB5 [rs3772841 ITGB5/intron, rs4678167 ITGB5/intron, rs17282085 ITGB5/intron], ACTN1 , ACTN2 [rs10925193 ACTN2/intron, rs1418071 ACTN2/intron], CDH2 [rs505314 CDH2/intron, rs9951577 CDH2/intron, rs1785615 CDH2/cds-synon, rs3786420 CDH2/intron, rs1122356 CDH2/intron, rs623234 CDH2/intron, rs1220156 CDH2/cds-synon, rs8087457 CD…	ACTB, ACTG1, ACTN3, ATP2A2, CACNA1D, CACNA1F, CACNA1S, CACNA2D1, CACNA2D2, CACNA2D3, CACNA2D4, CACNB1, CACNB2, CACNB3, CACNB4, CACNG1, CACNG3, CACNG4, CACNG5, CACNG6, CACNG7, CACNG8, CTNNA1, CTNNA2, DAG1, DSC2, DSG2, EMD, GJA1, ITGA10, ITGA11, ITGA2, ITGA2B, ITGA3, ITGA4, ITGA5, ITGA6, ITGA7, ITGA8, ITGA9, ITGAV, ITGB1, ITGB3, ITGB4, ITGB7, ITGB8, LAMA2, LEF1, LMNA, RYR2, SGCA, SGCB, SGCD, SGCG, …	58
KEGG:04270	Vascular smooth muscle contraction	3.13331e-13	49	GNA13 , ARHGEF1 , ADCY2 [rs2173701 ADCY2/intron, rs6872422 ADCY2/intron, rs902522 ADCY2/intron, rs2036336 ADCY2/intron, rs4702473 ADCY2/intron], ADCY5 , GNA12 , RAF1 [rs6792154 RAF1/intron, rs1532534 RAF1/intron], PRKG1 [rs1922127 PRKG1/intron, rs4492772 PRKG1/intron, rs10823083 PRKG1/intron, rs211085 PRKG1/intron, rs10998237 PRKG1/intron, rs12255839 PRKG1/intron, rs766208 PRKG1/intron, rs4086289…	ACTA2, ACTG2, ADCY1, ADCY3, ADCY4, ADCY6, ADCY7, ADCY8, ADCY9, ADORA2A, ADORA2B, ADRA1D, AGTR1, ARAF, ARHGEF12, AVPR1A, AVPR1B, BRAF, CACNA1D, CACNA1F, CACNA1S, CALCRL, CALD1, CALM1, CALM2, CALM3, CALML3, CALML5, CALML6, CYP4A11, CYP4A22, EDNRA, GNA11, GNAS, GUCY1A2, GUCY1A3, GUCY1B3, ITPR3, JMJD7-PLA2G4B, KCNMA1, KCNMB1, KCNMB2, KCNMB3, KCNMB4, KCNU1, MAP2K1, MAP2K2, MAPK1, MAPK3, MRVI1, MYH11, …	22
KEGG:03040	Spliceosome	4.72865e-13	2	SNRPA1 [rs4965818 SNRPA1/intron], SF3B14 , DDX39B , SNRPD2 , CDC5L , HNRNPA1 , SF3B3 , SMNDC1 , PRPF6 , SRSF5 , SRSF4 , HNRNPK , SNRNP200 , CDC40 , U2AF1 , THOC4 , SNRNP40 , LSM2 , SNRPE [rs2001475 SNRPE/intron],	ACIN1, AQR, BCAS2, BUD31, CCDC12, CHERP, CRNKL1, CTNNBL1, CWC15, DDX23, DDX42, DDX46, DDX5, DHX15, DHX16, DHX38, DHX8, EFTUD2, EIF4A3, HNRNPA1L2, HNRNPA3, HNRNPC, HNRNPM, HNRNPU, HSPA1A, HSPA1B, HSPA1L, HSPA2, HSPA6, HSPA8, ISY1, LOC653884, LSM3, LSM4, LSM5, LSM6, LSM7, MAGOH, MAGOHB, NAA38, NCBP1, NCBP2, NHP2L1, PCBP1, PHF5A, PLRG1, PPIE, PPIH, PPIL1, PQBP1, PRPF18, PRPF19, PRPF3, PRPF31, PRPF38…	3
KEGG:04664	Fc epsilon RI signaling pathway	8.26255e-13	25	PRKCA , FCER1A [rs2251746 FCER1A/intron], RAF1 [rs6792154 RAF1/intron, rs1532534 RAF1/intron], VAV2 [rs12001180 VAV2/intron, rs3819502 VAV2/intron, rs3780792 VAV2/intron, rs654387 VAV2/intron], PRKCE [rs10495929 PRKCE/intron, rs935661 PRKCE/intron, rs4952779 PRKCE/intron, rs281508 PRKCE/intron, rs4953266 PRKCE/intron, rs14138 PRKCE/UTR-3, rs1020445 PRKCE/intron], BTK , PLCG1 , FYN [rs809192 FYN/i…	AKT1, AKT2, AKT3, CSF2, GAB2, GRB2, HRAS, IL13, IL3, IL4, IL5, JMJD7-PLA2G4B, KRAS, LAT, LCP2, LYN, MAP2K1, MAP2K2, MAP2K3, MAP2K4, MAP2K6, MAP2K7, MAPK1, MAPK10, MAPK11, MAPK12, MAPK13, MAPK8, MAPK9, MS4A2, NRAS, PDK1, PIK3CA, PIK3CB, PIK3CD, PIK3CG, PIK3R1, PIK3R2, PIK3R5, PLA2G10, PLA2G12A, PLA2G12B, PLA2G1B, PLA2G2C, PLA2G2D, PLA2G2E, PLA2G2F, PLA2G3, PLA2G4A, PLA2G4B, PLA2G4E, PLA2G5, PLA2G6…	122
KEGG:04130	SNARE interactions in vesicular transport	1.24599e-12	13	STX8 [rs11078800 STX8/intron, rs7215786 STX8/intron, rs9902096 STX8/intron, rs9893164 LOC728867/intron,STX8/intron, rs4791838 STX8/intron, rs10521158 STX8/intron], STX4 , STX1A [rs3793243 STX1A/intron], STX7 [rs2282315 STX7/UTR-3, rs2788938 STX7/intron], STX3 , STX2 [rs1106369 STX2/intron], VAMP8 , STX18 [rs10516165 STX18/intron, rs4689118 STX18/intron, rs12504020 STX18/intron], VAMP7 , SNAP23 , …	BET1, BET1L, BNIP1, GOSR1, GOSR2, SEC22B, SNAP29, SNAP47, STX10, STX16, STX17, STX19, STX1B, STX5, STX6, USE1, VAMP1, VAMP2, VAMP3, VAMP4, VAMP5, VTI1A, VTI1B, YKT6,	7
KEGG:04670	Leukocyte transendothelial migration	1.53639e-12	9	PRKCA , ACTB , CLDN8 [rs2832715 CLDN8/nearGene-5, rs2832726 CLDN8/nearGene-5, rs2832659 CLDN8/nearGene-5], ACTN4 , NCF1 , CLDN5 , ACTN1 , ACTN2 [rs10925193 ACTN2/intron, rs1418071 ACTN2/intron], ITGB1 , MMP2 , PTPN11 , PRKCB , CTNNB1 , ACTG1 , EZR , PLCG1 , MAPK12 , RAC1 [rs2303361 RAC1/UTR-3], RHOA , PIK3R3 [rs4660318 LOC100133124/intron,PIK3R3/cds-synon, rs785484 LOC100133124/intron,PIK3R3/cds-…	ACTN3, ARHGAP5, BCAR1, CD99, CDC42, CDH5, CLDN1, CLDN10, CLDN11, CLDN14, CLDN15, CLDN16, CLDN17, CLDN18, CLDN19, CLDN2, CLDN20, CLDN22, CLDN23, CLDN3, CLDN4, CLDN6, CLDN7, CLDN9, CTNNA1, CTNNA2, CTNNA3, CTNND1, CXCL12, CXCR4, CYBA, CYBB, ESAM, F11R, GNAI1, GNAI2, GNAI3, GRLF1, ICAM1, ITGA4, ITGAL, ITGAM, ITGB2, ITK, JAM2, JAM3, LOC100506658, MAPK11, MAPK13, MAPK14, MMP9, MSN, MYL10, MYL12A, MYL12…	18
KEGG:04330	Notch signaling pathway	4.74144e-12	13	KAT2A , NOTCH1 , KAT2B , DTX2 , PSEN2 , MAML2 [rs10831466 MAML2/intron, rs677598 MAML2/intron, rs1074742 MAML2/intron, rs4598633 MAML2/intron, rs10765791 MAML2/intron, rs522495 MAML2/intron, rs6483496 MAML2/intron, rs10501851 MAML2/intron], CREBBP [rs129968 CREBBP/intron, rs11076785 CREBBP/intron], JAG2 [rs2072673 JAG2/cds-synon, rs9972231 JAG2/UTR-3], ADAM17 , DLL1 , NCOR2 [rs2229840 NCOR2/misse…	APH1A, CIR1, CTBP1, CTBP2, DLL3, DLL4, DTX1, DTX3, DTX3L, DTX4, DVL1, DVL2, DVL3, EP300, HDAC1, HDAC2, HES1, HES5, JAG1, LFNG, MAML1, MAML3, MFNG, NCSTN, NOTCH2, NOTCH3, NOTCH4, NUMB, NUMBL, PSEN1, PSENEN, PTCRA, RBPJ, RBPJL, RFNG, SNW1,	12
KEGG:04062	Chemokine signaling pathway	8.16785e-12	26	ADCY1 , VAV3 [rs345290 VAV3/intron], ADCY2 [rs2173701 ADCY2/intron, rs6872422 ADCY2/intron, rs902522 ADCY2/intron, rs2036336 ADCY2/intron, rs4702473 ADCY2/intron], ADCY8 , RAF1 [rs6792154 RAF1/intron, rs1532534 RAF1/intron], NFKB1 [rs3774937 NFKB1/intron, rs1609798 NFKB1/intron, rs1598859 NFKB1/intron], GNG11 , GNG12 [rs12036392 GNG12/intron], VAV2 [rs12001180 VAV2/intron, rs3819502 VAV2/intron, …	ADCY3, ADCY4, ADCY5, ADCY6, ADCY7, ADCY9, ADRBK1, ADRBK2, AKT1, AKT2, AKT3, ARRB1, ARRB2, BCAR1, BRAF, CCL1, CCL11, CCL13, CCL14, CCL15, CCL16, CCL17, CCL18, CCL19, CCL2, CCL20, CCL21, CCL22, CCL23, CCL24, CCL25, CCL26, CCL27, CCL28, CCL3, CCL3L1, CCL3L3, CCL4, CCL4L1, CCL4L2, CCL5, CCL7, CCL8, CCR1, CCR10, CCR2, CCR3, CCR4, CCR5, CCR6, CCR7, CCR8, CCR9, CDC42, CHUK, CRK, CRKL, CSK, CX3CL1, CX3CR…	13
KEGG:05212	Pancreatic cancer	1.77387e-11	16	RALBP1 , TGFBR1 , TGFBR2 [rs2043136 TGFBR2/intron], TGFB3 [rs3917192 TGFB3/intron, rs2284792 TGFB3/intron], SMAD4 , SMAD3 [rs4601989 SMAD3/intron, rs744910 SMAD3/intron, rs16950687 SMAD3/intron, rs745103 SMAD3/intron], RAF1 [rs6792154 RAF1/intron, rs1532534 RAF1/intron], CDK6 [rs7781436 CDK6/intron], STAT3 [rs17405722 STAT3/intron], TGFB2 [rs3892225 TGFB2/intron], RAC1 [rs2303361 RAC1/UTR-3], PIK…	AKT1, AKT2, AKT3, ARAF, ARHGEF6, BAD, BCL2L1, BRAF, BRCA2, CASP9, CCND1, CDC42, CDK4, CDKN2A, CHUK, E2F1, E2F2, E2F3, EGF, EGFR, ERBB2, FIGF, IKBKB, IKBKG, JAK1, KRAS, MAP2K1, MAPK1, MAPK10, MAPK3, MAPK8, MAPK9, NFKB1, PGF, PIK3CA, PIK3CB, PIK3CD, PIK3CG, PIK3R1, PIK3R2, PIK3R5, PLD1, RAC2, RAC3, RAD51, RALA, RALB, RALGDS, RB1, RELA, SMAD2, STAT1, TGFA, TGFB1, TP53, VEGFA, VEGFB, VEGFC,	170
KEGG:04730	Long-term depression	2.99914e-11	33	GNA13 , GNAZ [rs3788343 GNAZ/cds-synon,RTDR1/intron, rs2330338 GNAZ/cds-synon,RTDR1/intron], GNAO1 [rs2617841 GNAO1/intron, rs899239 GNAO1/intron], GNAI1 , GNA12 , RAF1 [rs6792154 RAF1/intron, rs1532534 RAF1/intron], PRKG1 [rs1922127 PRKG1/intron, rs4492772 PRKG1/intron, rs10823083 PRKG1/intron, rs211085 PRKG1/intron, rs10998237 PRKG1/intron, rs12255839 PRKG1/intron, rs766208 PRKG1/intron, rs4086…	ARAF, BRAF, C7orf16, CACNA1A, CRH, CRHR1, GNA11, GNAI2, GNAI3, GNAS, GRIA1, GRIA2, GRIA3, GRID2, GRM5, GUCY1A2, GUCY1A3, GUCY1B3, HRAS, IGF1, ITPR3, JMJD7-PLA2G4B, KRAS, LYN, MAP2K1, MAP2K2, MAPK1, MAPK3, NOS1, NRAS, PLA2G10, PLA2G12A, PLA2G12B, PLA2G1B, PLA2G2A, PLA2G2C, PLA2G2D, PLA2G2E, PLA2G2F, PLA2G3, PLA2G4A, PLA2G4B, PLA2G4E, PLA2G5, PLA2G6, PLCB3, PLCB4, PPP2CA, PPP2CB, PPP2R1A, PPP2R1B, …	56
KEGG:03050	Proteasome	4.54536e-11	1	PSMD14 , PSMC6 , PSMB7 , PSMC4 [rs371500 PSMC4/intron], PSMD11 , PSMC3 , PSMC1 , PSMB2 , PSMD4 , PSMB8 , PSMB9 ,	IFNG, LOC652826, POMP, PSMA1, PSMA2, PSMA3, PSMA4, PSMA5, PSMA6, PSMA7, PSMA8, PSMB1, PSMB10, PSMB11, PSMB3, PSMB4, PSMB5, PSMB6, PSMC2, PSMC5, PSMD1, PSMD12, PSMD13, PSMD2, PSMD3, PSMD6, PSMD7, PSMD8, PSME1, PSME2, PSME3, PSME4, PSMF1, SHFM1,	6
KEGG:05220	Chronic myeloid leukemia	8.1314e-11	12	MAP2K1 , BRAF , STAT5A , STAT5B , SMAD3 [rs4601989 SMAD3/intron, rs744910 SMAD3/intron, rs16950687 SMAD3/intron, rs745103 SMAD3/intron], RAF1 [rs6792154 RAF1/intron, rs1532534 RAF1/intron], NFKB1 [rs3774937 NFKB1/intron, rs1609798 NFKB1/intron, rs1598859 NFKB1/intron], PTPN11 , MAPK1 , CRKL , SOS1 , MAPK3 , PIK3CA , PIK3R3 [rs4660318 LOC100133124/intron,PIK3R3/cds-synon, rs785484 LOC100133124/int…	ABL1, AKT1, AKT2, AKT3, ARAF, BAD, BCL2L1, BCR, CBL, CBLB, CBLC, CCND1, CDK4, CDK6, CDKN1A, CDKN1B, CDKN2A, CHUK, CTBP1, CTBP2, E2F1, E2F2, E2F3, GAB2, GRB2, HDAC1, HDAC2, HRAS, IKBKB, IKBKG, KRAS, MAP2K2, MDM2, MECOM, NFKBIA, NRAS, PIK3CB, PIK3CD, PIK3CG, PIK3R1, PIK3R2, PIK3R5, RB1, RELA, RUNX1, SHC1, SHC2, SHC3, SHC4, SMAD4, SOS2, TGFB1, TGFB2, TGFB3, TGFBR1, TGFBR2, TP53,	189
KEGG:04540	Gap junction	1.0781e-10	29	CDK1 , ADCY2 [rs2173701 ADCY2/intron, rs6872422 ADCY2/intron, rs902522 ADCY2/intron, rs2036336 ADCY2/intron, rs4702473 ADCY2/intron], GNAI1 , ADCY5 , RAF1 [rs6792154 RAF1/intron, rs1532534 RAF1/intron], PRKG1 [rs1922127 PRKG1/intron, rs4492772 PRKG1/intron, rs10823083 PRKG1/intron, rs211085 PRKG1/intron, rs10998237 PRKG1/intron, rs12255839 PRKG1/intron, rs766208 PRKG1/intron, rs4086289 PRKG1/intr…	ADCY1, ADCY3, ADCY4, ADCY6, ADCY7, ADCY8, ADCY9, ADRB1, CSNK1D, DRD1, DRD2, EGF, EGFR, GJA1, GJD2, GNA11, GNAI2, GNAI3, GNAS, GRB2, GRM5, GUCY1A2, GUCY1A3, GUCY1B3, HRAS, HTR2B, ITPR3, KRAS, LPAR1, MAP2K1, MAP2K2, MAP2K5, MAP3K2, MAPK1, MAPK3, MAPK7, NRAS, PDGFA, PDGFB, PDGFC, PDGFD, PDGFRA, PDGFRB, PLCB3, PLCB4, PRKACB, PRKACG, PRKCA, PRKCG, PRKG2, PRKX, SOS1, SOS2, SRC, TJP1, TUBA1A, TUBA1B, TU…	54
KEGG:04620	Toll-like receptor signaling pathway	1.50891e-10	9	IRAK1 , TOLLIP , TIRAP [rs1893352 TIRAP/intron], TLR3 [rs4862632 TLR3/intron], TLR7 [rs864058 TLR7/cds-synon], MAP3K7 [rs7754169 MAP3K7/intron, rs791062 MAP3K7/intron], MYD88 , MAPK14 [rs664367 MAPK14/intron, rs851010 MAPK14/intron, rs851019 MAPK14/intron], JUN , IRF7 , RAC1 [rs2303361 RAC1/UTR-3], MAPK8 ,	AKT1, AKT2, AKT3, CASP8, CCL3, CCL4, CCL5, CD14, CD40, CD80, CD86, CHUK, CTSK, CXCL10, CXCL11, CXCL9, FADD, FOS, IFNA1, IFNA10, IFNA13, IFNA14, IFNA16, IFNA17, IFNA2, IFNA21, IFNA4, IFNA5, IFNA6, IFNA7, IFNA8, IFNAR1, IFNAR2, IFNB1, IKBKB, IKBKE, IKBKG, IL12A, IL12B, IL1B, IL6, IL8, IRAK4, IRF3, IRF5, LBP, LY96, MAP2K1, MAP2K2, MAP2K3, MAP2K4, MAP2K6, MAP2K7, MAP3K8, MAPK1, MAPK10, MAPK11, MAPK12…	17
KEGG:05146	Amoebiasis	1.85206e-10	22	COL4A4 [rs4571049 COL4A4/intron], IL6 [rs2069837 IL6/intron], COL4A2 [rs4773184 COL4A2/intron, rs3803229 COL4A2/intron], COL4A1 [rs72509 COL4A1/intron, rs679958 COL4A1/intron, rs630943 COL4A1/intron], TGFB3 [rs3917192 TGFB3/intron, rs2284792 TGFB3/intron], TGFB1 , TGFB2 [rs3892225 TGFB2/intron], LAMA1 [rs12956744 LAMA1/intron, rs334411 LAMA1/nearGene-5, rs671871 LAMA1/missense, rs658121 LAMA1/int…	ACTN1, ACTN2, ACTN3, ACTN4, ADCY1, ARG1, ARG2, C8A, C8B, C8G, C9, CASP3, CD14, CD1D, COL11A1, COL11A2, COL1A1, COL2A1, COL3A1, COL4A5, COL4A6, COL5A1, COL5A2, COL5A3, CSF2, CTSG, CXCL1, FN1, GNA11, GNA14, GNA15, GNAL, GNAQ, GNAS, HSPB1, IFNG, IL10, IL12A, IL12B, IL1B, IL1R1, IL1R2, IL8, ITGAM, ITGB2, LAMA2, LAMA3, LAMA4, LAMA5, LAMB1, LAMB2, LAMB4, LAMC1, LAMC3, MUC2, NFKB1, NOS2, PIK3CA, PIK3CB,…	20
KEGG:04910	Insulin signaling pathway	2.83903e-10	17	SREBF1 , MAP2K1 , SOCS3 , PRKAG2 [rs7791529 PRKAG2/intron, rs4726050 PRKAG2/UTR-3, rs2536067 PRKAG2/intron, rs2538045 PRKAG2/intron, rs2538039 PRKAG2/intron, rs2536066 PRKAG2/intron], PRKAB2 , RAF1 [rs6792154 RAF1/intron, rs1532534 RAF1/intron], PPP1CC [rs7139314 PPP1CC/cds-synon, rs6606683 PPP1CC/cds-synon], IRS1 , PRKAR2B [rs2536501 PRKAR2B/intron, rs2251838 PRKAR2B/intron], SOS1 , MAPK3 , PRKA…	ACACA, ACACB, AKT1, AKT2, AKT3, ARAF, BAD, BRAF, CALM2, CALM3, CALML3, CALML5, CALML6, CBL, CBLB, CBLC, CRKL, EIF4E, EIF4E1B, EIF4E2, EIF4EBP1, ELK1, EXOC7, FASN, FBP1, FBP2, FLOT1, FLOT2, FOXO1, G6PC, G6PC2, GCK, GRB2, GSK3B, GYS1, GYS2, HK1, HK2, HK3, HKDC1, HRAS, IKBKB, INPP5K, INS, INSR, IRS2, IRS4, KRAS, MAP2K2, MAPK1, MAPK10, MAPK8, MAPK9, MKNK1, MKNK2, MTOR, NRAS, PCK1, PCK2, PDE3A, PDE3B,…	12
KEGG:04115	p53 signaling pathway	2.85296e-10	4	CDK1 , CDKN2A [rs3731217 CDKN2A/intron], BAX [rs1805419 BAX/intron, rs905238 BAX/nearGene-3], TP53 , MDM2 , CHEK1 , CDK6 [rs7781436 CDK6/intron], PMAIP1 , MDM4 , ATR , ATM ,	APAF1, BAI1, BBC3, BID, CASP3, CASP8, CASP9, CCNB1, CCNB2, CCNB3, CCND1, CCND2, CCND3, CCNE1, CCNE2, CCNG1, CCNG2, CD82, CDK2, CDK4, CDKN1A, CHEK2, CYCS, DDB2, EI24, FAS, GADD45A, GADD45B, GADD45G, GTSE1, IGF1, IGFBP3, LOC651610, LRDD, PERP, PPM1D, PTEN, RCHY1, RFWD2, RPRM, RRM2, RRM2B, SERPINB5, SERPINE1, SESN1, SESN2, SESN3, SFN, SHISA5, SIAH1, STEAP3, THBS1, TNFRSF10B, TP53AIP1, TP53I3, TP73, …	4
KEGG:05131	Shigellosis	3.58275e-10	16	DIAPH1 , WASF1 , WASF2 , NFKB1 [rs3774937 NFKB1/intron, rs1609798 NFKB1/intron, rs1598859 NFKB1/intron], ELMO1 [rs1882070 ELMO1/intron, rs12532031 ELMO1/intron, rs4723646 ELMO1/intron, rs1647780 ELMO1/intron, rs4723645 ELMO1/intron, rs3847015 ELMO1/intron], PFN1 , CDC42 , CD44 [rs7105890 CD44/intron, rs3794125 CD44/intron, rs16926995 CD44/intron], MAPK14 [rs664367 MAPK14/intron, rs851010 MAPK14/i…	ACTB, ACTG1, ARPC1A, ARPC1B, ARPC2, ARPC3, ARPC4, ARPC5, ARPC5L, ATG5, BTRC, CHUK, CRK, CRKL, CSK, CTTN, DOCK1, FBXW11, HCLS1, IKBKB, IKBKG, IL8, ITGA5, ITGB1, LOC653888, MAD2L2, MAPK1, MAPK10, MAPK11, MAPK12, MAPK13, MAPK3, MAPK8, MAPK9, NFKBIA, NFKBIB, NOD1, NOD2, PFN2, PFN3, PFN4, RELA, RHOG, RIPK2, ROCK1, ROCK2, U2AF1, UBE2D2, VCL, WAS,	49
KEGG:04380	Osteoclast differentiation	4.97298e-10	15	TRAF2 , TNF , CSF1 , SOCS1 , NFKB1 [rs3774937 NFKB1/intron, rs1609798 NFKB1/intron, rs1598859 NFKB1/intron], TGFB1 , MAP3K7 [rs7754169 MAP3K7/intron, rs791062 MAP3K7/intron], TNFRSF1A , FYN [rs809192 FYN/intron], MAPK14 [rs664367 MAPK14/intron, rs851010 MAPK14/intron, rs851019 MAPK14/intron], RAC1 [rs2303361 RAC1/UTR-3], MAPK9 , IL1B , NFATC2 [rs6096431 NFATC2/intron, rs228851 NFATC2/intron], MAP…	ACP5, AKT1, AKT2, AKT3, BLNK, BTK, CALCR, CAMK4, CREB1, CTSK, CYBA, CYBB, CYLD, FCGR1A, FCGR2A, FCGR2B, FCGR2C, FCGR3A, FCGR3B, FHL2, FOS, FOSB, FOSL1, FOSL2, GAB2, GRB2, IFNAR1, IFNAR2, IFNB1, IFNG, IFNGR1, IFNGR2, IKBKB, IKBKG, IL1A, IL1R1, IRF9, ITGB3, JAK1, JUN, JUNB, JUND, LCK, LCP2, LILRA1, LILRA2, LILRA3, LILRA4, LILRA6, LILRB1, LILRB2, LILRB3, LILRB4, LILRB5, MAP2K1, MAP2K6, MAP2K7, MAPK1…	58
KEGG:04916	Melanogenesis	6.79782e-10	21	GNAO1 [rs2617841 GNAO1/intron, rs899239 GNAO1/intron], ADCY2 [rs2173701 ADCY2/intron, rs6872422 ADCY2/intron, rs902522 ADCY2/intron, rs2036336 ADCY2/intron, rs4702473 ADCY2/intron], GNAI1 , ADCY5 , EDN1 [rs5370 EDN1/missense], CREBBP [rs129968 CREBBP/intron, rs11076785 CREBBP/intron], RAF1 [rs6792154 RAF1/intron, rs1532534 RAF1/intron], KIT [rs759082 KIT/intron, rs7695300 KIT/intron], TCF7L1 [rs1…	ADCY1, ADCY3, ADCY4, ADCY6, ADCY7, ADCY8, ADCY9, ASIP, CALM1, CALM2, CALM3, CALML3, CALML5, CALML6, CAMK2A, CAMK2B, CAMK2D, CAMK2G, CREB1, CREB3, CREB3L1, CREB3L2, CREB3L3, CREB3L4, DCT, DVL1, DVL2, DVL3, EP300, FZD1, FZD10, FZD2, FZD3, FZD4, FZD5, FZD6, FZD7, FZD8, FZD9, GNAI2, GNAI3, GNAS, GSK3B, HRAS, KITLG, KRAS, LEF1, MAP2K1, MAP2K2, MAPK1, MAPK3, MC1R, MITF, NRAS, PLCB3, PLCB4, POMC, PRKACB…	9
KEGG:05215	Prostate cancer	7.72251e-10	12	FGFR1 [rs6474354 FGFR1/intron], HSP90AA1 [rs3736807 HSP90AA1/intron, rs11621560 HSP90AA1/intron], ERBB2 , CREBBP [rs129968 CREBBP/intron, rs11076785 CREBBP/intron], IGF1R [rs2684777 IGF1R/intron, rs1546713 IGF1R/intron, rs4426332 IGF1R/intron, rs2293117 IGF1R/cds-synon, rs1319869 IGF1R/intron], HSP90B1 [rs1183212 HSP90B1/intron, rs10861147 HSP90B1/intron], EP300 , EGF , PIK3R2 ,	AKT1, AKT2, AKT3, AR, ARAF, ATF4, BAD, BCL2, BRAF, CASP9, CCND1, CCNE1, CCNE2, CDK2, CDKN1A, CDKN1B, CHUK, CREB1, CREB3, CREB3L1, CREB3L2, CREB3L3, CREB3L4, CREB5, CTNNB1, E2F1, E2F2, E2F3, EGFR, FGFR2, FOXO1, GRB2, GSK3B, GSTP1, HRAS, HSP90AB1, IGF1, IKBKB, IKBKG, INS, INSRR, KLK3, KRAS, LEF1, MAP2K1, MAP2K2, MAPK1, MAPK3, MDM2, MTOR, NFKB1, NFKBIA, NKX3-1, NRAS, PDGFA, PDGFB, PDGFC, PDGFD, PDGF…	56
KEGG:03022	Basal transcription factors	9.60884e-10	1	TAF10 , MNAT1 [rs3783819 MNAT1/intron], GTF2E1 , TAF12 , TAF6 , GTF2A1 , TBP , TAF9 , TAF6L , GTF2B ,	CCNH, CDK7, ERCC2, ERCC3, GTF2A1L, GTF2A2, GTF2E2, GTF2F1, GTF2F2, GTF2H1, GTF2H2, GTF2H2C, GTF2H2D, GTF2H3, GTF2H4, GTF2H5, GTF2I, GTF2IRD1, LOC100288018, LOC100510744, LOC391764, LOC391766, LOC391767, LOC402207, LOC729706, LOC729711, LOC729724, TAF1, TAF11, TAF13, TAF15, TAF1L, TAF2, TAF3, TAF4, TAF4B, TAF5, TAF5L, TAF7, TAF7L, TAF8, TAF9B, TBPL1, TBPL2,	13
KEGG:04370	VEGF signaling pathway	1.01888e-09	16	PRKCA , SRC , PXN , PRKCB , AKT1 , PLA2G4A [rs7545121 PLA2G4A/intron, rs2076675 PLA2G4A/intron, rs12404877 PLA2G4A/intron, rs10489410 PLA2G4A/intron], PLCG1 , MAPK14 [rs664367 MAPK14/intron, rs851010 MAPK14/intron, rs851019 MAPK14/intron], RAC1 [rs2303361 RAC1/UTR-3], PIK3CA , NFATC4 [rs3742517 NFATC4/cds-synon, rs11628929 NFATC4/intron, rs2295298 NFATC4/cds-synon], PIK3R3 [rs4660318 LOC100133124…	AKT3, BAD, CASP9, CDC42, CHP, CHP2, HRAS, HSPB1, JMJD7-PLA2G4B, KDR, KRAS, MAP2K1, MAP2K2, MAPK1, MAPK11, MAPK12, MAPK13, MAPK3, MAPKAPK2, MAPKAPK3, NFAT5, NFATC3, NOS3, NRAS, PIK3CB, PIK3CD, PIK3CG, PIK3R1, PIK3R2, PIK3R5, PLA2G10, PLA2G12A, PLA2G12B, PLA2G1B, PLA2G2A, PLA2G2C, PLA2G2D, PLA2G2E, PLA2G2F, PLA2G3, PLA2G4B, PLA2G4E, PLA2G5, PLA2G6, PLCG2, PPP3CA, PPP3CB, PPP3CC, PPP3R1, PPP3R2, PRK…	87
KEGG:04610	Complement and coagulation cascades	1.06291e-09	8	PLAT , VWF [rs2283332 VWF/cds-synon, rs11064058 VWF/intron, rs7306706 VWF/intron], F12 , F10 , F5 , MASP2 [rs3765896 MASP2/cds-synon, rs1033638 MASP2/cds-synon], FGB , KLKB1 , CD46 [rs2466571 CD46/intron, rs7144 CD46/UTR-3, rs2761437 CD46/intron], F2 , SERPING1 ,	A2M, BDKRB1, BDKRB2, C1QA, C1QB, C1QC, C1R, C1S, C2, C3, C3AR1, C4A, C4B, C4BPA, C4BPB, C5, C5AR1, C6, C7, C8A, C8B, C8G, C9, CD55, CD59, CFB, CFD, CFH, CFI, CPB2, CR1, CR2, F11, F13A1, F13B, F2R, F3, F7, F8, F9, FGA, FGG, KNG1, MASP1, MBL2, PLAU, PLAUR, PLG, PROC, PROS1, SERPINA1, SERPINA5, SERPINC1, SERPIND1, SERPINE1, SERPINF2, TFPI, THBD,	9
KEGG:04360	Axon guidance	1.19334e-09	51	ABLIM1 [rs1109267 ABLIM1/intron, rs12570718 ABLIM1/intron, rs10885565 ABLIM1/UTR-3, rs941853 ABLIM1/intron, rs727532 ABLIM1/intron, rs7923449 ABLIM1/intron], LIMK1 , EFNB2 , DPYSL5 [rs12615509 DPYSL5/intron, rs1371614 DPYSL5/intron], DPYSL2 , FES [rs1029420 FES/intron], EPHB1 [rs931726 EPHB1/intron, rs6801620 EPHB1/intron, rs12494371 EPHB1/intron, rs6439553 EPHB1/intron, rs40437 EPHB1/intron, rs1…	ABL1, ABLIM2, ABLIM3, ARHGEF12, CDC42, CDK5, CFL2, CHP, CHP2, CXCL12, CXCR4, DCC, EFNA1, EFNA2, EFNA3, EFNA4, EFNA5, EFNB1, EFNB3, EPHA1, EPHA2, EPHA3, EPHA4, EPHA5, EPHA6, EPHA7, EPHA8, EPHB2, EPHB3, EPHB4, EPHB6, GNAI1, GNAI2, GNAI3, GSK3B, HRAS, ITGB1, KRAS, L1CAM, LIMK2, LOC642132, LRRC4C, MAPK3, MET, NCK1, NCK2, NFAT5, NFATC3, NGEF, NRAS, NRP1, NTN1, NTN3, NTN4, NTNG1, PAK2, PAK3, PAK6, PAK7…	27
KEGG:04650	Natural killer cell mediated cytotoxicity	1.29167e-09	12	VAV3 [rs345290 VAV3/intron], CD247 , RAF1 [rs6792154 RAF1/intron, rs1532534 RAF1/intron], HLA-C [rs3130542 HLA-C/nearGene-5], VAV2 [rs12001180 VAV2/intron, rs3819502 VAV2/intron, rs3780792 VAV2/intron, rs654387 VAV2/intron], VAV1 , CD48 [rs10489637 CD48/intron], PLCG1 , PTK2B [rs11986969 PTK2B/intron], FYN [rs809192 FYN/intron], SOS1 , RAC1 [rs2303361 RAC1/UTR-3], LCK , ZAP70 , SH3BP2 ,	4276, ARAF, BID, BRAF, CASP3, CD244, CHP, CHP2, CSF2, FAS, FASLG, FCER1G, FCGR3A, FCGR3B, GRB2, GZMB, HCST, HLA-A, HLA-B, HLA-E, HLA-G, HRAS, ICAM1, ICAM2, IFNA1, IFNA10, IFNA13, IFNA14, IFNA16, IFNA17, IFNA2, IFNA21, IFNA4, IFNA5, IFNA6, IFNA7, IFNA8, IFNAR1, IFNAR2, IFNB1, IFNG, IFNGR1, IFNGR2, ITGAL, ITGB2, KIR2DL1, KIR2DL2, KIR2DL3, KIR2DL4, KIR2DL5A, KIR2DS1, KIR2DS3, KIR2DS4, KIR2DS5, KIR3D…	24
KEGG:05014	Amyotrophic lateral sclerosis (ALS)	2.91642e-09	8	BID [rs738095 BID/intron], CASP3 , MAPK14 [rs664367 MAPK14/intron, rs851010 MAPK14/intron, rs851019 MAPK14/intron], BCL2 [rs1381548 BCL2/intron], BAX [rs1805419 BAX/intron, rs905238 BAX/nearGene-3], RAC1 [rs2303361 RAC1/UTR-3], TP53 , PPP3CA , BAD ,	ALS2, APAF1, BCL2L1, CASP1, CASP12, CASP9, CAT, CCS, CHP, CHP2, CYCS, DAXX, DERL1, GPX1, GRIA1, GRIA2, GRIN1, GRIN2A, GRIN2B, GRIN2C, GRIN2D, MAP2K3, MAP2K6, MAP3K5, MAPK11, MAPK12, MAPK13, NEFH, NEFL, NEFM, NOS1, PPP3CB, PPP3CC, PPP3R1, PPP3R2, PRPH, PRPH2, RAB5A, SLC1A2, SOD1, TNF, TNFRSF1A, TNFRSF1B, TOMM40, TOMM40L,	30
KEGG:03420	Nucleotide excision repair	5.38246e-09	10	RPA1 , RPA2 , RFC3 [rs3135629 RFC3/intron, rs172461 RFC3/intron,RFC3/UTR-3, rs1158807 RFC3/intron, rs9528212 RFC3/intron,RFC3/UTR-3, rs7318019 RFC3/intron,RFC3/UTR-3], ERCC5 [rs4150355 ERCC5/intron], RFC1 , DDB1 , CUL4B [rs12688345 CUL4B/intron], ERCC4 , ERCC1 [rs11615 ERCC1/cds-synon], RPA3 [rs886724 RPA3/intron, rs7800009 RPA3/intron],	CCNH, CDK7, CETN2, CUL4A, DDB2, ERCC2, ERCC3, ERCC6, ERCC8, GTF2H1, GTF2H2, GTF2H2C, GTF2H2D, GTF2H3, GTF2H4, GTF2H5, LIG1, LOC100290337, LOC100510744, MNAT1, PCNA, POLD1, POLD2, POLD3, POLD4, POLE, POLE2, POLE3, POLE4, RAD23A, RAD23B, RBX1, RFC2, RFC4, RFC5, RPA4, XPA, XPC,	10
KEGG:04970	Salivary secretion	6.64302e-09	25	ADRB2 , NOS1 [rs532967 NOS1/intron], ADRA1B [rs10515805 ADRA1B/intron, rs12653825 ADRA1B/intron], ADRA1A [rs472151 ADRA1A/intron, rs498194 ADRA1A/intron, rs11779546 ADRA1A/intron, rs526302 ADRA1A/intron], PRKG1 [rs1922127 PRKG1/intron, rs4492772 PRKG1/intron, rs10823083 PRKG1/intron, rs211085 PRKG1/intron, rs10998237 PRKG1/intron, rs12255839 PRKG1/intron, rs766208 PRKG1/intron, rs4086289 PRKG1/in…	ADCY1, ADCY2, ADCY3, ADCY4, ADCY5, ADCY6, ADCY7, ADCY8, ADCY9, ADRA1D, ADRB1, ADRB3, AMY1A, AMY1B, AMY1C, AQP5, ATP1A1, ATP1A2, ATP1A3, ATP1A4, ATP1B1, ATP1B2, ATP1B3, ATP1B4, ATP2B1, ATP2B2, ATP2B3, ATP2B4, BEST2, BST1, CALM1, CALM2, CALM3, CALML3, CALML5, CALML6, CAMP, CD38, CHRM3, CST1, CST2, CST3, CST4, CST5, DMBT1, FXYD2, GNAQ, GNAS, GUCY1A2, GUCY1A3, GUCY1B3, HTN1, ITPR2, KCNMA1, KCNN4, LPO…	10
KEGG:03030	DNA replication	7.19666e-09	11	RPA1 , RPA2 , RFC3 [rs3135629 RFC3/intron, rs172461 RFC3/intron,RFC3/UTR-3, rs1158807 RFC3/intron, rs9528212 RFC3/intron,RFC3/UTR-3, rs7318019 RFC3/intron,RFC3/UTR-3], RFC1 , POLA1 , MCM2 , MCM3 [rs9474192 MCM3/intron], MCM5 [rs4645752 MCM5/missense, rs4645807 MCM5/intron, rs133417 MCM5/cds-synon], RPA3 [rs886724 RPA3/intron, rs7800009 RPA3/intron],	DNA2, FEN1, LIG1, MCM4, MCM6, MCM7, PCNA, POLA2, POLD1, POLD2, POLD3, POLD4, POLE, POLE2, POLE3, POLE4, PRIM1, PRIM2, RFC2, RFC4, RFC5, RNASEH1, RNASEH2A, RNASEH2B, RNASEH2C, RPA4, SSBP1,	16
KEGG:04914	Progesterone-mediated oocyte maturation	7.74074e-09	26	MAPK1 , IGF1R [rs2684777 IGF1R/intron, rs1546713 IGF1R/intron, rs4426332 IGF1R/intron, rs2293117 IGF1R/cds-synon, rs1319869 IGF1R/intron], RPS6KA3 [rs4129871 RPS6KA3/UTR-3, rs6527971 RPS6KA3/UTR-3, rs5990883 RPS6KA3/intron, rs5955593 RPS6KA3/intron], ADCY1 , HSP90AA1 [rs3736807 HSP90AA1/intron, rs11621560 HSP90AA1/intron], ADCY2 [rs2173701 ADCY2/intron, rs6872422 ADCY2/intron, rs902522 ADCY2/intr…	ADCY3, ADCY4, ADCY5, ADCY6, ADCY7, ADCY8, ADCY9, AKT1, AKT2, AKT3, ANAPC1, ANAPC10, ANAPC11, ANAPC13, ANAPC2, ANAPC4, ANAPC5, ANAPC7, ARAF, BRAF, BUB1, CCNA1, CCNA2, CCNB1, CCNB2, CCNB3, CDC16, CDC23, CDC25A, CDC25C, CDC26, CDC27, CDK1, CDK2, CPEB1, FZR1, GNAI1, GNAI3, HSP90AB1, IGF1, INS, KRAS, LOC650621, MAD1L1, MAD2L1, MAD2L2, MAP2K1, MAPK10, MAPK11, MAPK12, MAPK13, MAPK3, MAPK8, MAPK9, MOS, P…	39
KEGG:05222	Small cell lung cancer	1.01061e-08	41	FHIT [rs684584 FHIT/intron, rs2362892 FHIT/intron, rs10510837 FHIT/intron, rs3937353 FHIT/intron, rs741753 FHIT/intron, rs1447959 FHIT/intron, rs7618762 FHIT/intron, rs12638665 FHIT/intron, rs2166824 FHIT/intron, rs10428174 FHIT/intron, rs2594149 FHIT/intron, rs12487545 FHIT/intron, rs939496 FHIT/intron, rs6773500 FHIT/intron, rs646372 FHIT/intron, rs953480 FHIT/intron, rs213344 FHIT/intron, rs41…	AKT1, AKT2, AKT3, APAF1, BCL2, BCL2L1, BIRC2, BIRC3, CASP9, CCND1, CCNE1, CCNE2, CDK2, CDK4, CDK6, CDKN1B, CDKN2B, CHUK, CKS1B, COL4A4, COL4A5, COL4A6, CYCS, E2F1, E2F2, E2F3, IKBKB, IKBKG, ITGA2, ITGA2B, ITGA3, ITGA6, ITGAV, ITGB1, LAMA2, LAMA3, LAMA4, LAMA5, LAMB1, LAMB2, LAMB3, LAMB4, LAMC3, MAX, NFKBIA, NOS2, PIAS2, PIAS4, PIK3CA, PIK3CB, PIK3CD, PIK3CG, PIK3R1, PIK3R2, PIK3R3, PIK3R5, PTEN, …	22
KEGG:05216	Thyroid cancer	1.02132e-08	5	MAPK1 , RET [rs2505515 RET/intron], MAP2K1 , BRAF , RXRA , NTRK1 , MAPK3 , MYC , TCF7L1 [rs17025940 TCF7L1/intron, rs6754757 TCF7L1/intron, rs2248068 TCF7L1/intron, rs6758778 TCF7L1/intron], CTNNB1 ,	CCDC6, CCND1, CDH1, HRAS, KRAS, LEF1, MAP2K2, NCOA4, NRAS, PAX8, PPARG, RXRB, RXRG, TCF7, TCF7L2, TFG, TP53, TPM3, TPR,	176
KEGG:04621	NOD-like receptor signaling pathway	1.41354e-08	13	MAP3K7 [rs7754169 MAP3K7/intron, rs791062 MAP3K7/intron], HSP90B1 [rs1183212 HSP90B1/intron, rs10861147 HSP90B1/intron], TNF , HSP90AA1 [rs3736807 HSP90AA1/intron, rs11621560 HSP90AA1/intron], MAPK14 [rs664367 MAPK14/intron, rs851010 MAPK14/intron, rs851019 MAPK14/intron], CASP8 [rs2293554 CASP8/intron], RIPK2 , MAPK9 , IL1B , NFKB1 [rs3774937 NFKB1/intron, rs1609798 NFKB1/intron, rs1598859 NFKB1…	BIRC2, BIRC3, CARD18, CARD6, CARD8, CARD9, CASP1, CASP5, CCL2, CCL5, CXCL1, CXCL2, ERBB2IP, HSP90AB1, IKBKB, IKBKG, IL18, IL6, IL8, LOC100510692, MAPK1, MAPK10, MAPK11, MAPK12, MAPK13, MAPK3, MAPK8, MEFV, NAIP, NFKBIA, NFKBIB, NLRC4, NLRP1, NLRP3, NOD1, NOD2, PSTPIP1, PYCARD, PYDC1, RELA, SUGT1, TAB1, TAB2, TAB3, TRAF6, TRIP6, XIAP,	24
KEGG:04210	Apoptosis	1.7122e-08	10	BID [rs738095 BID/intron], TP53 , NFKB1 [rs3774937 NFKB1/intron, rs1609798 NFKB1/intron, rs1598859 NFKB1/intron], BAD , PRKAR2B [rs2536501 PRKAR2B/intron, rs2251838 PRKAR2B/intron], CASP3 , BCL2 [rs1381548 BCL2/intron], BAX [rs1805419 BAX/intron, rs905238 BAX/nearGene-3], CASP8 [rs2293554 CASP8/intron], PPP3CA ,	AIFM1, AKT1, AKT2, AKT3, APAF1, ATM, BCL2L1, BIRC2, BIRC3, CAPN1, CAPN2, CASP10, CASP12, CASP6, CASP7, CASP9, CFLAR, CHP, CHP2, CHUK, CSF2RB, CYCS, DFFA, DFFB, ENDOD1, ENDOG, EXOG, FADD, FAS, FASLG, IKBKB, IKBKG, IL1A, IL1B, IL1R1, IL1RAP, IL3, IL3RA, IRAK1, IRAK2, IRAK3, IRAK4, LOC651610, MAP3K14, MYD88, NFKBIA, NGF, NTRK1, PIK3CA, PIK3CB, PIK3CD, PIK3CG, PIK3R1, PIK3R2, PIK3R3, PIK3R5, PPP3CB, …	9
KEGG:00020	Citrate cycle (TCA cycle)	2.03358e-08	9	SDHA , SDHB [rs2647168 SDHB/intron], DLST , IDH3G , ACO2 [rs137831 ACO2/cds-synon, rs9619974 ACO2/cds-synon], SUCLG2 [rs9815209 SUCLG2/intron, rs12496418 SUCLG2/intron, rs2250952 SUCLG2/intron, rs2242022 SUCLG2/intron, rs7627391 SUCLG2/intron, rs1974109 SUCLG2/intron], OGDH ,	ACLY, ACO1, CS, DLAT, DLD, FH, IDH1, IDH2, IDH3A, IDH3B, MDH1, MDH2, OGDHL, PC, PCK1, PCK2, PDHA1, PDHA2, PDHB, SDHC, SDHD, SUCLA2, SUCLG1,	15
KEGG:05218	Melanoma	2.61769e-08	18	IGF1R [rs2684777 IGF1R/intron, rs1546713 IGF1R/intron, rs4426332 IGF1R/intron, rs2293117 IGF1R/cds-synon, rs1319869 IGF1R/intron], FGFR1 [rs6474354 FGFR1/intron], FGF7 [rs4480740 C15orf33/intron,FGF7/intron, rs12050614 C15orf33/intron,FGF7/intron], CDKN2A [rs3731217 CDKN2A/intron], FGF17 [rs3176292 FGF17/intron, rs1078363 FGF17/intron, rs900781 FGF17/intron], MET [rs2402118 MET/intron], TP53 , RA…	AKT1, AKT2, AKT3, ARAF, BAD, BRAF, CCND1, CDH1, CDK4, CDKN1A, E2F1, E2F2, E2F3, EGF, EGFR, FGF10, FGF11, FGF12, FGF13, FGF14, FGF16, FGF18, FGF19, FGF2, FGF20, FGF21, FGF22, FGF23, FGF3, FGF4, FGF5, FGF6, FGF8, FGF9, HGF, HRAS, IGF1, KRAS, MAP2K1, MAP2K2, MAPK1, MAPK3, MDM2, MITF, NRAS, PDGFA, PDGFB, PDGFC, PDGFD, PDGFRA, PDGFRB, PIK3CA, PIK3CB, PIK3CD, PIK3CG, PIK3R1, PIK3R2, PIK3R3, PIK3R5, PTE…	21
KEGG:05213	Endometrial cancer	2.8917e-08	9	MAPK1 , MAP2K1 , BRAF , SOS1 , ERBB2 , MAPK3 , RAF1 [rs6792154 RAF1/intron, rs1532534 RAF1/intron], PIK3CA , PIK3R3 [rs4660318 LOC100133124/intron,PIK3R3/cds-synon, rs785484 LOC100133124/intron,PIK3R3/cds-synon, rs785512 LOC100133124/intron,PIK3R3/cds-synon], MYC , TCF7L1 [rs17025940 TCF7L1/intron, rs6754757 TCF7L1/intron, rs2248068 TCF7L1/intron, rs6758778 TCF7L1/intron], CTNNB1 ,	AKT1, AKT2, AKT3, APC, APC2, ARAF, AXIN1, AXIN2, BAD, CASP9, CCND1, CDH1, CTNNA1, CTNNA2, CTNNA3, EGF, EGFR, ELK1, FOXO3, GRB2, GSK3B, HRAS, ILK, KRAS, LEF1, MAP2K2, MLH1, NRAS, PDPK1, PIK3CB, PIK3CD, PIK3CG, PIK3R1, PIK3R2, PIK3R5, PTEN, SOS2, TCF7, TCF7L2, TP53,	70
KEGG:05217	Basal cell carcinoma	3.78624e-08	7	WNT1 , WNT3A [rs3121310 WNT3A/UTR-3], LEF1 [rs10022956 LEF1/intron], FZD5 , WNT7A [rs6442416 WNT7A/intron], TCF7L1 [rs17025940 TCF7L1/intron, rs6754757 TCF7L1/intron, rs2248068 TCF7L1/intron, rs6758778 TCF7L1/intron], CTNNB1 , AXIN1 , APC ,	APC2, AXIN2, BMP2, BMP4, DVL1, DVL2, DVL3, FZD1, FZD10, FZD2, FZD3, FZD4, FZD6, FZD7, FZD8, FZD9, GLI1, GLI2, GLI3, GSK3B, HHIP, PTCH1, PTCH2, SHH, SMO, STK36, SUFU, TCF7, TCF7L2, TP53, WNT10A, WNT10B, WNT11, WNT16, WNT2, WNT2B, WNT3, WNT4, WNT5A, WNT5B, WNT6, WNT7B, WNT8A, WNT8B, WNT9A, WNT9B,	5
KEGG:05223	Non-small cell lung cancer	4.63092e-08	5	MAPK1 , PLCG1 , MAP2K1 , BRAF , SOS1 , RXRA , ERBB2 , PLCG2 , MAPK3 , RAF1 [rs6792154 RAF1/intron, rs1532534 RAF1/intron], PIK3CA , PIK3R3 [rs4660318 LOC100133124/intron,PIK3R3/cds-synon, rs785484 LOC100133124/intron,PIK3R3/cds-synon, rs785512 LOC100133124/intron,PIK3R3/cds-synon],	AKT1, AKT2, AKT3, ARAF, BAD, CASP9, CCND1, CDK4, CDK6, CDKN2A, E2F1, E2F2, E2F3, EGF, EGFR, FHIT, FOXO3, GRB2, HRAS, KRAS, MAP2K2, NRAS, PDPK1, PIK3CB, PIK3CD, PIK3CG, PIK3R1, PIK3R2, PIK3R5, PRKCA, PRKCB, PRKCG, RARB, RASSF1, RASSF5, RB1, RXRB, RXRG, SOS2, STK4, TGFA, TP53,	48
KEGG:05414	Dilated cardiomyopathy	5.76513e-08	19	ADCY1 , ADCY2 [rs2173701 ADCY2/intron, rs6872422 ADCY2/intron, rs902522 ADCY2/intron, rs2036336 ADCY2/intron, rs4702473 ADCY2/intron], ITGA11 [rs4776397 ITGA11/intron], ITGA1 [rs2126953 ITGA1/cds-synon, rs2447867 ITGA1/cds-synon], ITGA10 [rs2274619 ITGA10/intron], ITGA4 [rs3770111 ITGA4/intron], ITGB1 , ITGB6 [rs2925754 ITGB6/intron, rs13403826 ITGB6/intron, rs10497212 ITGB6/cds-synon, rs4665164 …	ACTB, ACTC1, ACTG1, ADCY3, ADCY4, ADCY5, ADCY6, ADCY7, ADCY8, ADCY9, ADRB1, ATP2A2, CACNA1D, CACNA1F, CACNA1S, CACNA2D1, CACNA2D2, CACNA2D3, CACNA2D4, CACNB1, CACNB2, CACNB3, CACNB4, CACNG1, CACNG2, CACNG3, CACNG4, CACNG5, CACNG6, CACNG7, CACNG8, DAG1, DES, DMD, EMD, GNAS, IGF1, ITGA2, ITGA2B, ITGA3, ITGA5, ITGA6, ITGA7, ITGA8, ITGA9, ITGAV, ITGB3, ITGB4, ITGB5, ITGB7, ITGB8, LAMA2, LMNA, MYBPC3,…	23
KEGG:04912	GnRH signaling pathway	6.01909e-08	15	MAP2K1 , MAP2K3 , RAF1 [rs6792154 RAF1/intron, rs1532534 RAF1/intron], ELK1 , MAPK1 , PLA2G4A [rs7545121 PLA2G4A/intron, rs2076675 PLA2G4A/intron, rs12404877 PLA2G4A/intron, rs10489410 PLA2G4A/intron], MAPK14 [rs664367 MAPK14/intron, rs851010 MAPK14/intron, rs851019 MAPK14/intron], MAPK3 , MAPK8 , MAPK7 [rs12938803 LOC100130116/nearGene-5,MAPK7/intron,MAPK7/UTR-5], PLCB1 [rs4816089 PLCB1/intron],…	ADCY1, ADCY2, ADCY3, ADCY4, ADCY5, ADCY6, ADCY7, ADCY8, ADCY9, ATF4, CACNA1C, CACNA1D, CACNA1F, CACNA1S, CALM1, CALM2, CALM3, CALML3, CALML5, CALML6, CAMK2B, CAMK2D, CAMK2G, CDC42, CGA, EGFR, FSHB, GNA11, GNAQ, GNAS, GNRH1, GNRH2, GNRHR, GRB2, HBEGF, HRAS, ITPR1, ITPR2, ITPR3, JMJD7-PLA2G4B, JUN, KRAS, LHB, MAP2K2, MAP2K4, MAP2K7, MAP3K1, MAP3K2, MAP3K3, MAP3K4, MAPK10, MAPK11, MAPK12, MAPK13, MA…	15
KEGG:00630	Glyoxylate and dicarboxylate metabolism	1.63206e-07	20	ACO2 [rs137831 ACO2/cds-synon, rs9619974 ACO2/cds-synon], MCEE [rs357728 MCEE/intron], CS , PCCB , ACAT1 [rs11212525 ACAT1/intron, rs4550189 ACAT1/intron], PCCA [rs9518013 PCCA/intron, rs12019900 PCCA/intron, rs9557378 PCCA/intron, rs6491544 PCCA/intron, rs684215 PCCA/intron, rs9518023 PCCA/intron, rs7318781 PCCA/intron, rs681561 PCCA/intron, rs6491555 PCCA/intron, rs2152881 PCCA/intron, rs155679…	ACAT2, ACO1, AFMID, GLYCTK, GRHPR, HAO1, HAO2, HYI, MDH1, MDH2, MUT, PGP,	24
KEGG:03018	RNA degradation	1.6655e-07	3	EXOSC10 , EXOSC6 , SKIV2L , DCP1A [rs7633966 DCP1A/cds-synon, rs6792874 DCP1A/UTR-3, rs9628 DCP1A/cds-synon], LSM7 , EXOSC5 , LSM3 , MPHOSPH6 , NAA38 , XRN2 ,	BTG1, BTG2, BTG3, BTG4, C1D, CNOT1, CNOT10, CNOT2, CNOT3, CNOT4, CNOT6, CNOT6L, CNOT7, CNOT8, DCP1B, DCP2, DCPS, DDX6, DHX36, DIS3, EDC3, EDC4, ENO1, ENO2, ENO3, EXOSC1, EXOSC2, EXOSC3, EXOSC4, EXOSC7, EXOSC8, EXOSC9, HSPA9, HSPD1, LSM1, LSM2, LSM4, LSM5, LSM6, PABPC1, PABPC1L, PABPC1L2A, PABPC1L2B, PABPC3, PABPC4, PABPC4L, PABPC5, PAN2, PAN3, PAPD7, PARN, PATL1, PNPT1, RQCD1, SKIV2L2, TOB1, TOB2…	1
KEGG:04150	mTOR signaling pathway	1.77889e-07	7	AKT1 , RPS6KA3 [rs4129871 RPS6KA3/UTR-3, rs6527971 RPS6KA3/UTR-3, rs5990883 RPS6KA3/intron, rs5955593 RPS6KA3/intron], PDPK1 , TSC1 [rs2250057 TSC1/intron, rs2809244 TSC1/UTR-3], STK11 [rs3764640 STK11/intron], RPS6KB2 , RPS6KB1 , PRKAA1 , PRKAA2 ,	AKT2, AKT3, BRAF, CAB39, CAB39L, DDIT4, EIF4B, EIF4E, EIF4E1B, EIF4E2, EIF4EBP1, FIGF, HIF1A, IGF1, INS, MAPK1, MAPK3, MLST8, MTOR, PGF, PIK3CA, PIK3CB, PIK3CD, PIK3CG, PIK3R1, PIK3R2, PIK3R3, PIK3R5, RHEB, RICTOR, RPS6, RPS6KA1, RPS6KA2, RPS6KA6, RPTOR, STRADA, TSC2, ULK1, ULK2, ULK3, VEGFA, VEGFB, VEGFC,	9
KEGG:05130	Pathogenic Escherichia coli infection	2.32733e-07	1	ACTG1 , ACTB , CDC42 , CTTN , EZR , FYN [rs809192 FYN/intron], CDH1 , ARPC4 , WAS , TUBB4 , CTNNB1 ,	ABL1, ARHGEF2, ARPC1A, ARPC1B, ARPC2, ARPC3, ARPC5, ARPC5L, CD14, CLDN1, HCLS1, ITGB1, KRT18, LOC100506658, LOC653888, LY96, NCK1, NCK2, NCL, OCLN, PRKCA, RHOA, ROCK1, ROCK2, TLR4, TLR5, TUBA1A, TUBA1B, TUBA1C, TUBA3C, TUBA3D, TUBA3E, TUBA4A, TUBA8, TUBAL3, TUBB, TUBB1, TUBB2A, TUBB2B, TUBB2C, TUBB3, TUBB4Q, TUBB6, TUBB8, WASL, YWHAQ, YWHAZ,	38
KEGG:05142	Chagas disease (American trypanosomiasis)	2.40517e-07	19	FOS [rs7101 FOS/UTR-5], TGFBR1 , MAPK14 [rs664367 MAPK14/intron, rs851010 MAPK14/intron, rs851019 MAPK14/intron], TGFBR2 [rs2043136 TGFBR2/intron], CASP8 [rs2293554 CASP8/intron], TGFB3 [rs3917192 TGFB3/intron, rs2284792 TGFB3/intron], SMAD3 [rs4601989 SMAD3/intron, rs744910 SMAD3/intron, rs16950687 SMAD3/intron, rs745103 SMAD3/intron], NFKB1 [rs3774937 NFKB1/intron, rs1609798 NFKB1/intron, rs159…	ACE, ADCY1, AKT1, AKT2, AKT3, BDKRB2, C1QA, C1QB, C1QC, C3, CALR, CCL2, CCL3, CCL3L1, CCL3L3, CCL5, CD247, CD3D, CD3E, CD3G, CFLAR, CHUK, FADD, FAS, FASLG, GNA11, GNA14, GNA15, GNAI1, GNAI2, GNAI3, GNAL, GNAO1, GNAQ, GNAS, IFNB1, IFNG, IFNGR1, IFNGR2, IKBKB, IKBKG, IL10, IL12A, IL12B, IL1B, IL2, IL6, IL8, IRAK1, IRAK4, JUN, MAP2K4, MAPK1, MAPK10, MAPK11, MAPK12, MAPK13, MAPK3, MAPK8, MAPK9, MYD88…	14
KEGG:05410	Hypertrophic cardiomyopathy (HCM)	3.3796e-07	13	TNNT2 [rs2275863 TNNT2/intron], ITGB8 [rs2107129 ITGB8/intron], ITGB7 , ITGAV , ITGB6 [rs2925754 ITGB6/intron, rs13403826 ITGB6/intron, rs10497212 ITGB6/cds-synon, rs4665164 ITGB6/intron], ITGA1 [rs2126953 ITGA1/cds-synon, rs2447867 ITGA1/cds-synon], ITGB5 [rs3772841 ITGB5/intron, rs4678167 ITGB5/intron, rs17282085 ITGB5/intron], ITGA10 [rs2274619 ITGA10/intron], ITGA4 [rs3770111 ITGA4/intron], I…	ACE, ACTB, ACTC1, ACTG1, ATP2A2, CACNA1C, CACNA1D, CACNA1F, CACNA1S, CACNA2D1, CACNA2D2, CACNA2D3, CACNA2D4, CACNB1, CACNB2, CACNB3, CACNB4, CACNG1, CACNG2, CACNG3, CACNG4, CACNG5, CACNG6, CACNG7, CACNG8, DAG1, DES, DMD, EMD, IGF1, IL6, ITGA11, ITGA2, ITGA2B, ITGA3, ITGA5, ITGA6, ITGA7, ITGA8, ITGA9, ITGB3, ITGB4, LAMA2, LMNA, MYBPC3, MYH6, MYH7, MYL2, MYL3, PRKAA1, PRKAA2, PRKAB1, PRKAB2, PRKAG1…	19
KEGG:05162	Measles	3.42386e-07	16	STAT5A , STAT5B , FASLG , NFKB1 [rs3774937 NFKB1/intron, rs1609798 NFKB1/intron, rs1598859 NFKB1/intron], STAT1 , TLR7 [rs864058 TLR7/cds-synon], AKT1 , IFNAR2 [rs2300370 IFNAR2/intron, rs2252639 IFNAR2/intron, rs2236758 IFNAR2/intron, rs2284550 IFNAR2/intron, rs2834157 IFNAR2/intron], MYD88 , CSNK2A1 , CCND3 , FYN [rs809192 FYN/intron], CD46 [rs2466571 CD46/intron, rs7144 CD46/UTR-3, rs2761437 C…	ADAR, AKT2, AKT3, BBC3, CBLB, CCND1, CCND2, CCNE1, CCNE2, CD209, CD28, CD3D, CD3E, CD3G, CDK2, CDK4, CDK6, CDKN1B, CHUK, CLEC4M, CSNK2A2, CSNK2B, DDX58, DOK1, EIF2AK1, EIF2AK2, EIF2AK3, EIF2AK4, EIF2S1, EIF3H, FCGR2B, GNB2L1, GSK3B, HSPA1A, HSPA1B, HSPA1L, HSPA2, HSPA6, HSPA8, IFIH1, IFNA1, IFNA10, IFNA13, IFNA14, IFNA16, IFNA17, IFNA2, IFNA21, IFNA4, IFNA5, IFNA6, IFNA7, IFNA8, IFNAR1, IFNB1, IF…	4
KEGG:04114	Oocyte meiosis	3.72915e-07	4	CDK1 , MAP2K1 , CAMK2G [rs2688608 CAMK2G/cds-synon], PPP3R1 , YWHAB , IGF1 , PPP1CC [rs7139314 PPP1CC/cds-synon, rs6606683 PPP1CC/cds-synon], YWHAE , ITPR1 , PPP1CA , RPS6KA1 , RPS6KA2 [rs491700 RPS6KA2/intron], PRKACA , PPP3CA ,	ADCY1, ADCY2, ADCY3, ADCY4, ADCY5, ADCY6, ADCY7, ADCY8, ADCY9, ANAPC1, ANAPC10, ANAPC11, ANAPC13, ANAPC2, ANAPC4, ANAPC5, ANAPC7, AR, AURKA, BTRC, BUB1, CALM1, CALM2, CALM3, CALML3, CALML5, CALML6, CAMK2A, CAMK2B, CAMK2D, CCNB1, CCNB2, CCNE1, CCNE2, CDC16, CDC20, CDC23, CDC25C, CDC26, CDC27, CDK2, CHP, CHP2, CPEB1, CUL1, ESPL1, FBXO43, FBXO5, FBXW11, IGF1R, INS, ITPR2, ITPR3, LOC100506332, LOC650…	2
KEGG:03440	Homologous recombination	6.30997e-07	8	RPA1 , RPA2 , NBN [rs2735385 NBN/UTR-3, rs1881467 NBN/UTR-3], RAD54L [rs3753362 LRRC41/nearGene-3,RAD54L/cds-synon], RAD50 [rs6871536 RAD50/intron, rs2244012 RAD50/intron, rs2897443 RAD50/intron], RPA3 [rs886724 RPA3/intron, rs7800009 RPA3/intron], RAD51 ,	BLM, BRCA2, EME1, MRE11A, MUS81, POLD1, POLD2, POLD3, POLD4, RAD51C, RAD51L1, RAD51L3, RAD52, RAD54B, RPA4, SHFM1, SSBP1, TOP3A, TOP3B, XRCC2, XRCC3,	2
KEGG:05219	Bladder cancer	1.34772e-06	7	CCND1 , CDKN2A [rs3731217 CDKN2A/intron], MAPK3 , TP53 , RAF1 [rs6792154 RAF1/intron, rs1532534 RAF1/intron], RB1 , MYC , DAPK1 [rs1105384 DAPK1/intron, rs1473180 DAPK1/intron, rs1329600 DAPK1/nearGene-5, rs1475524 DAPK1/intron],	ARAF, BRAF, CDH1, CDK4, CDKN1A, DAPK2, DAPK3, E2F1, E2F2, E2F3, EGF, EGFR, ERBB2, FGFR3, FIGF, HRAS, IL8, KRAS, MAP2K1, MAP2K2, MAPK1, MDM2, MMP1, MMP2, MMP9, NRAS, PGF, RASSF1, RPS6KA5, THBS1, TYMP, VEGFA, VEGFB, VEGFC,	60
KEGG:03410	Base excision repair	1.35355e-06	1	APEX2 , POLE , POLD2 , NEIL2 [rs1466785 NEIL2/UTR-3], PCNA , PARP1 , APEX1 ,	645490, FEN1, HMGB1, LIG1, LIG3, MBD4, MPG, MUTYH, NEIL1, NEIL3, NTHL1, OGG1, PARP2, PARP3, PARP4, POLB, POLD1, POLD3, POLD4, POLE2, POLE3, POLE4, POLL, SMUG1, TDG, UNG, XRCC1,	4
KEGG:04930	Type II diabetes mellitus	1.67518e-06	10	PRKCZ , IRS2 , MAPK3 , PIK3CA , MAPK9 , PRKCE [rs10495929 PRKCE/intron, rs935661 PRKCE/intron, rs4952779 PRKCE/intron, rs281508 PRKCE/intron, rs4953266 PRKCE/intron, rs14138 PRKCE/UTR-3, rs1020445 PRKCE/intron], PIK3R3 [rs4660318 LOC100133124/intron,PIK3R3/cds-synon, rs785484 LOC100133124/intron,PIK3R3/cds-synon, rs785512 LOC100133124/intron,PIK3R3/cds-synon], PRKCD , IRS1 , PIK3R1 ,	ABCC8, ADIPOQ, CACNA1A, CACNA1B, CACNA1C, CACNA1D, CACNA1E, CACNA1G, GCK, HK1, HK2, HK3, HKDC1, IKBKB, INS, INSR, IRS4, KCNJ11, MAFA, MAPK1, MAPK10, MAPK8, MTOR, PDX1, PIK3CB, PIK3CD, PIK3CG, PIK3R2, PIK3R5, PKLR, PKM2, SLC2A2, SLC2A4, SOCS1, SOCS2, SOCS3, SOCS4, TNF,	38
KEGG:04920	Adipocytokine signaling pathway	2.03275e-06	14	AKT1 , PRKCQ [rs584724 PRKCQ/nearGene-3, rs602756 PRKCQ/cds-synon, rs7082071 PRKCQ/cds-synon], STK11 [rs3764640 STK11/intron], PRKAG2 [rs7791529 PRKAG2/intron, rs4726050 PRKAG2/UTR-3, rs2536067 PRKAG2/intron, rs2538045 PRKAG2/intron, rs2538039 PRKAG2/intron, rs2536066 PRKAG2/intron], PRKAA1 , NFKB1 [rs3774937 NFKB1/intron, rs1609798 NFKB1/intron, rs1598859 NFKB1/intron], MAPK8 , PRKAA2 , STAT3 [r…	ACACB, ACSBG2, ACSL1, ACSL3, ACSL4, ACSL5, ACSL6, ADIPOQ, ADIPOR1, ADIPOR2, AGRP, AKT2, AKT3, CAMKK1, CAMKK2, CD36, CHUK, CPT1A, CPT1B, CPT1C, G6PC, G6PC2, IKBKB, IKBKG, IRS1, IRS2, IRS4, JAK2, LEP, LEPR, MAPK10, MAPK9, MTOR, NFKBIA, NFKBIB, NFKBIE, NPY, PCK1, PCK2, POMC, PPARA, PPARGC1A, PRKAB1, PRKAB2, PRKAG1, PRKAG3, PTPN11, RELA, RXRA, RXRB, RXRG, SLC2A1, SLC2A4, SOCS3, TNF, TNFRSF1A, TNFRSF1…	9
KEGG:04971	Gastric acid secretion	2.07439e-06	10	SSTR2 , ADCY2 [rs2173701 ADCY2/intron, rs6872422 ADCY2/intron, rs902522 ADCY2/intron, rs2036336 ADCY2/intron, rs4702473 ADCY2/intron], GNAQ , GNAI1 , ADCY5 , PRKACA , PLCB1 [rs4816089 PLCB1/intron], PLCB2 [rs12439272 PLCB2/intron, rs936213 PLCB2/intron], ITPR1 , PRKCB , ITPR2 [rs11048665 ITPR2/intron, rs10743591 ITPR2/intron],	ACTB, ADCY1, ADCY3, ADCY4, ADCY6, ADCY7, ADCY8, ADCY9, ATP1A1, ATP1A2, ATP1A3, ATP1A4, ATP1B1, ATP1B2, ATP1B3, ATP1B4, ATP4A, ATP4B, CA2, CALM1, CALM2, CALM3, CALML3, CALML5, CALML6, CAMK2A, CAMK2B, CAMK2D, CAMK2G, CCKBR, CFTR, CHRM3, EZR, GAST, GNAI2, GNAI3, GNAS, HRH2, ITPR3, KCNE2, KCNJ1, KCNJ10, KCNJ15, KCNJ16, KCNJ2, KCNK10, KCNK2, KCNQ1, MYLK, MYLK2, MYLK3, PLCB3, PLCB4, PRKACB, PRKACG, PRK…	9
KEGG:03450	Non-homologous end-joining	3.0575e-06	11	XRCC5 [rs828701 XRCC5/intron, rs2303400 XRCC5/intron, rs2032765 XRCC5/UTR-3, rs3821107 XRCC5/intron, rs1344600 XRCC5/intron, rs828699 XRCC5/intron], XRCC4 [rs1017794 XRCC4/intron, rs1011981 XRCC4/intron], XRCC6 , PRKDC , RAD50 [rs6871536 RAD50/intron, rs2244012 RAD50/intron, rs2897443 RAD50/intron],	DCLRE1C, DNTT, FEN1, LIG4, LOC731751, MRE11A, NHEJ1, POLL, POLM,	90
KEGG:05214	Glioma	3.32125e-06	6	PRKCA , MAPK1 , MAP2K1 , BRAF , SOS1 , CAMK2G [rs2688608 CAMK2G/cds-synon], MAPK3 , RAF1 [rs6792154 RAF1/intron, rs1532534 RAF1/intron], SHC1 , PIK3R3 [rs4660318 LOC100133124/intron,PIK3R3/cds-synon, rs785484 LOC100133124/intron,PIK3R3/cds-synon, rs785512 LOC100133124/intron,PIK3R3/cds-synon], PIK3R2 ,	AKT1, AKT2, AKT3, ARAF, CALM1, CALM2, CALM3, CALML3, CALML5, CALML6, CAMK2A, CAMK2B, CAMK2D, CCND1, CDK4, CDK6, CDKN1A, CDKN2A, E2F1, E2F2, E2F3, EGF, EGFR, GRB2, HRAS, IGF1, IGF1R, KRAS, MAP2K2, MDM2, MTOR, NRAS, PDGFA, PDGFB, PDGFRA, PDGFRB, PIK3CA, PIK3CB, PIK3CD, PIK3CG, PIK3R1, PIK3R5, PLCG1, PLCG2, PRKCB, PRKCG, PTEN, RB1, SHC2, SHC3, SHC4, SOS2, TGFA, TP53,	36
KEGG:00330	Arginine and proline metabolism	5.11496e-06	4	ARG1 , NOS1 [rs532967 NOS1/intron], OTC , ARG2 [rs10483799 ARG2/intron], CPS1 [rs2302909 CPS1/intron, rs12997383 CPS1/intron], OAT ,	ABP1, ACY1, ADC, AGMAT, ALDH18A1, ALDH1B1, ALDH2, ALDH3A2, ALDH4A1, ALDH7A1, ALDH9A1, AMD1, ASL, ASS1, CARNS1, CKB, CKM, CKMT1A, CKMT1B, CKMT2, DAO, GAMT, GATM, GLS, GLS2, GLUD1, GLUD2, GLUL, GOT1, GOT2, LAP3, MAOA, MAOB, NAGS, NOS2, NOS3, ODC1, P4HA1, P4HA2, P4HA3, PRODH, PRODH2, PYCR1, PYCR2, PYCRL, SAT1, SAT2, SMS, SRM,	1
KEGG:04974	Protein digestion and absorption	5.11922e-06	17	COL18A1 , COL4A2 [rs4773184 COL4A2/intron, rs3803229 COL4A2/intron], COL4A1 [rs72509 COL4A1/intron, rs679958 COL4A1/intron, rs630943 COL4A1/intron], COL14A1 [rs1010831 COL14A1/intron, rs2124471 COL14A1/intron], ELN [rs10949834 ELN/intron], COL6A3 [rs2646265 COL6A3/cds-synon, rs2645766 COL6A3/intron], PRCP [rs2127359 PRCP/intron, rs2845697 PRCP/UTR-3, rs2511866 PRCP/UTR-3, rs10488773 PRCP/intron, …	ACE2, ATP1A1, ATP1A2, ATP1A3, ATP1A4, ATP1B1, ATP1B2, ATP1B3, ATP1B4, CELA2A, CELA2B, CELA3A, CELA3B, COL11A1, COL11A2, COL12A1, COL15A1, COL17A1, COL2A1, COL3A1, COL4A4, COL4A5, COL4A6, COL5A1, COL5A2, COL5A3, COL6A1, COL6A6, COL9A1, COL9A2, COL9A3, CPA1, CPA2, CPA3, CPB1, CPB2, CTRB1, CTRL, FXYD2, KCNE3, KCNJ13, KCNK5, KCNN4, KCNQ1, MEP1A, MEP1B, MME, PGA3, PGA4, PGA5, PRSS1, PRSS2, PRSS3, SLC1…	1
KEGG:04614	Renin-angiotensin system	9.03466e-06	0	AGTR2 , ACE , AGT , CMA1 , CTSG ,	ACE2, AGTR1, ANPEP, CPA3, CTSA, ENPEP, LNPEP, MAS1, MME, NLN, REN, THOP1,	2
KEGG:04640	Hematopoietic cell lineage	1.20623e-05	10	IL1R2 [rs4851519 IL1R2/intron], CD44 [rs7105890 CD44/intron, rs3794125 CD44/intron, rs16926995 CD44/intron], ITGA5 , ITGA1 [rs2126953 ITGA1/cds-synon, rs2447867 ITGA1/cds-synon], IL1B , CSF3R , ITGA3 , KIT [rs759082 KIT/intron, rs7695300 KIT/intron], ITGA4 [rs3770111 ITGA4/intron], CD5 , CSF1R [rs170037 CSF1R/intron],	ANPEP, CD14, CD19, CD1A, CD1B, CD1C, CD1D, CD1E, CD2, CD22, CD24, CD33, CD34, CD36, CD37, CD38, CD3D, CD3E, CD3G, CD4, CD55, CD59, CD7, CD8A, CD8B, CD9, CR1, CR2, CSF1, CSF2, CSF2RA, CSF3, DNTT, EPO, EPOR, FCER2, FCGR1A, FLT3, FLT3LG, GP1BA, GP1BB, GP5, GP9, GYPA, HLA-DRA, HLA-DRB1, HLA-DRB3, HLA-DRB4, HLA-DRB5, IL11, IL11RA, IL1A, IL1R1, IL2RA, IL3, IL3RA, IL4, IL4R, IL5, IL5RA, IL6, IL6R, IL7, …	2
KEGG:05160	Hepatitis C	1.84434e-05	14	CLDN8 [rs2832715 CLDN8/nearGene-5, rs2832726 CLDN8/nearGene-5, rs2832659 CLDN8/nearGene-5], TRAF2 , BRAF , RXRA , RELA , RAF1 [rs6792154 RAF1/intron, rs1532534 RAF1/intron], NFKB1 [rs3774937 NFKB1/intron, rs1609798 NFKB1/intron, rs1598859 NFKB1/intron], BAD , TNFRSF1A , PIAS4 , MAPK14 [rs664367 MAPK14/intron, rs851010 MAPK14/intron, rs851019 MAPK14/intron], MAPK9 , MAPK8 , PIK3R3 [rs4660318 LOC10…	AKT1, AKT2, AKT3, ARAF, CD81, CDKN1A, CLDN1, CLDN10, CLDN11, CLDN14, CLDN15, CLDN16, CLDN17, CLDN18, CLDN19, CLDN2, CLDN20, CLDN22, CLDN23, CLDN3, CLDN4, CLDN5, CLDN6, CLDN7, CLDN9, DDX58, EGF, EGFR, EIF2AK1, EIF2AK2, EIF2AK3, EIF2AK4, EIF2S1, EIF3E, GRB2, GSK3B, HRAS, IFIT1, IFIT1B, IFNA1, IFNA10, IFNA13, IFNA14, IFNA16, IFNA17, IFNA2, IFNA21, IFNA4, IFNA5, IFNA6, IFNA7, IFNA8, IFNAR1, IFNAR2, I…	3
KEGG:04960	Aldosterone-regulated sodium reabsorption	2.22578e-05	6	PRKCA , MAPK1 , PDPK1 , MAPK3 , ATP1A1 [rs757578 ATP1A1/intron], PIK3R3 [rs4660318 LOC100133124/intron,PIK3R3/cds-synon, rs785484 LOC100133124/intron,PIK3R3/cds-synon, rs785512 LOC100133124/intron,PIK3R3/cds-synon], INSR [rs919275 INSR/intron, rs6510975 INSR/intron], PRKCB ,	ATP1A2, ATP1A3, ATP1A4, ATP1B1, ATP1B2, ATP1B3, ATP1B4, FXYD2, FXYD4, HSD11B1, HSD11B2, IGF1, INS, IRS1, IRS2, IRS4, KCNJ1, KRAS, NEDD4L, NR3C2, PIK3CA, PIK3CB, PIK3CD, PIK3CG, PIK3R1, PIK3R2, PIK3R5, PRKCG, SCNN1A, SCNN1B, SCNN1G, SFN, SGK1, SLC9A3R2,	31
KEGG:05140	Leishmaniasis	2.23767e-05	5	MAP3K7 [rs7754169 MAP3K7/intron, rs791062 MAP3K7/intron], FOS [rs7101 FOS/UTR-5], IL1B , ITGA4 [rs3770111 ITGA4/intron], FCGR2A , ITGB1 , TGFB1 , TGFB2 [rs3892225 TGFB2/intron],	C3, CR1, CYBA, ELK1, FCGR1A, FCGR2C, FCGR3A, FCGR3B, HLA-DMA, HLA-DMB, HLA-DOA, HLA-DOB, HLA-DPA1, HLA-DPB1, HLA-DQA1, HLA-DQA2, HLA-DQB1, HLA-DRA, HLA-DRB1, HLA-DRB3, HLA-DRB4, HLA-DRB5, IFNG, IFNGR1, IFNGR2, IL10, IL12A, IL12B, IL1A, IL4, IRAK1, IRAK4, ITGAM, ITGB2, JAK1, JAK2, JUN, LOC100133583, MAPK1, MAPK11, MAPK12, MAPK13, MAPK14, MAPK3, MARCKSL1, MYD88, NCF1, NCF2, NCF4, NFKB1, NFKBIA, NFK…	7
KEGG:03430	Mismatch repair	2.25119e-05	9	RFC5 [rs2393374 RFC5/UTR-5,RFC5/intron], RFC3 [rs3135629 RFC3/intron, rs172461 RFC3/intron,RFC3/UTR-3, rs1158807 RFC3/intron, rs9528212 RFC3/intron,RFC3/UTR-3, rs7318019 RFC3/intron,RFC3/UTR-3], MSH3 [rs836808 MSH3/intron], PCNA , RPA3 [rs886724 RPA3/intron, rs7800009 RPA3/intron],	EXO1, LIG1, MLH1, MLH3, MSH2, MSH6, PMS2, POLD1, POLD2, POLD3, POLD4, RFC1, RFC2, RFC4, RPA1, RPA2, RPA4, SSBP1,	8
KEGG:03020	RNA polymerase	2.25732e-05	8	POLR3H [rs203316 ACO2/intron,POLR3H/UTR-3], POLR2E [rs2074447 POLR2E/nearGene-5], POLR1D , POLR3A [rs2559658 POLR3A/intron], POLR1B [rs7586668 POLR1B/intron, rs3816141 POLR1B/intron, rs10153801 POLR1B/missense], POLR2B [rs7654665 POLR2B/cds-synon, rs1277296 POLR2B/cds-synon],	POLR1A, POLR1C, POLR1E, POLR2A, POLR2C, POLR2D, POLR2F, POLR2G, POLR2H, POLR2I, POLR2J, POLR2J2, POLR2J3, POLR2K, POLR2L, POLR3B, POLR3C, POLR3D, POLR3E, POLR3F, POLR3G, POLR3GL, POLR3K, ZNRD1,	35
KEGG:05020	Prion diseases	3.44378e-05	3	NCAM2 [rs2826772 NCAM2/intron, rs8129130 NCAM2/intron], MAPK1 , FYN [rs809192 FYN/intron], MAPK3 , PRKACA , HSPA1A , HSPA5 , PRNP ,	BAX, C1QA, C1QB, C1QC, C5, C6, C7, C8A, C8B, C8G, C9, CASP12, CCL5, EGR1, ELK1, IL1A, IL1B, IL6, LAMC1, MAP2K1, MAP2K2, NCAM1, NOTCH1, PRKACB, PRKACG, PRKX, SOD1, STIP1,	46
KEGG:00620	Pyruvate metabolism	5.82725e-05	2	LDHB , PKM2 , PKLR , DLD , PDHA1 [rs5955756 PDHA1/intron], DLAT [rs10789859 DLAT/UTR-3,PIH1D2/nearGene-3],	ACACA, ACACB, ACAT1, ACAT2, ACOT12, ACSS1, ACSS2, ACYP1, ACYP2, AKR1B1, ALDH1B1, ALDH2, ALDH3A2, ALDH7A1, ALDH9A1, GLO1, GRHPR, HAGH, HAGHL, LDHA, LDHAL6A, LDHAL6B, LDHC, LDHD, MDH1, MDH2, ME1, ME2, ME3, PC, PCK1, PCK2, PDHA2, PDHB,	1
KEGG:04962	Vasopressin-regulated water reabsorption	8.99673e-05	8	DYNC1I1 [rs12668564 DYNC1I1/intron, rs2188505 DYNC1I1/intron, rs319304 DYNC1I1/intron], DYNLL1 [rs580016 DYNLL1/UTR-5,DYNLL1/intron], DYNLL2 [rs7225351 DYNLL2/intron], DYNC1H1 , ARHGDIB [rs2445433 ARHGDIB/intron, rs10492146 ARHGDIB/intron, rs10492145 ARHGDIB/intron],	ADCY3, ADCY6, ADCY9, AQP2, AQP3, AQP4, ARHGDIA, AVP, AVPR2, CREB1, CREB3, CREB3L1, CREB3L2, CREB3L3, CREB3L4, CREB5, DCTN1, DCTN2, DCTN4, DCTN5, DCTN6, DYNC1I2, DYNC1LI1, DYNC1LI2, DYNC2H1, DYNC2LI1, GNAS, NSF, PRKACA, PRKACB, PRKACG, PRKX, RAB11A, RAB11B, RAB5A, RAB5B, RAB5C, STX4, VAMP2,	7
KEGG:00770	Pantothenate and CoA biosynthesis	0.000114723	3	UPB1 [rs3788372 UPB1/intron, rs140335 UPB1/intron, rs738814 UPB1/intron], DPYS ,	AASDHPPT, BCAT1, BCAT2, COASY, DPYD, ENPP1, ENPP3, PANK1, PANK2, PANK3, PANK4, PPCDC, PPCS, VNN1, VNN2,	1
KEGG:04622	RIG-I-like receptor signaling pathway	0.000121509	9	MAP3K7 [rs7754169 MAP3K7/intron, rs791062 MAP3K7/intron], TRAF2 , TNF , MAPK14 [rs664367 MAPK14/intron, rs851010 MAPK14/intron, rs851019 MAPK14/intron], CASP8 [rs2293554 CASP8/intron], MAPK9 , NFKB1 [rs3774937 NFKB1/intron, rs1609798 NFKB1/intron, rs1598859 NFKB1/intron], FADD , CHUK ,	ATG12, ATG5, AZI2, CASP10, CXCL10, CYLD, DAK, DDX3X, DDX3Y, DDX58, DHX58, IFIH1, IFNA1, IFNA10, IFNA13, IFNA14, IFNA16, IFNA17, IFNA2, IFNA21, IFNA4, IFNA5, IFNA6, IFNA7, IFNA8, IFNB1, IFNE, IFNK, IFNW1, IKBKB, IKBKE, IKBKG, IL12A, IL12B, IL8, IRF3, IRF7, ISG15, MAP3K1, MAPK10, MAPK11, MAPK12, MAPK13, MAPK8, MAVS, NFKBIA, NFKBIB, NLRX1, OTUD5, PIN1, RELA, RIPK1, RNF125, SIKE1, TANK, TBK1, TBKBP1,…	4
KEGG:04070	Phosphatidylinositol signaling system	0.000260337	10	PLCE1 [rs4918188 PLCE1/intron, rs816278 LOC100128054/intron,PLCE1/intron], PLCG1 , PLCG2 , DGKZ , INPP5D [rs4436949 INPP5D/intron, rs13432536 INPP5D/intron], PLCB1 [rs4816089 PLCB1/intron], PIK3R3 [rs4660318 LOC100133124/intron,PIK3R3/cds-synon, rs785484 LOC100133124/intron,PIK3R3/cds-synon, rs785512 LOC100133124/intron,PIK3R3/cds-synon], PLCB2 [rs12439272 PLCB2/intron, rs936213 PLCB2/intron], PI…	CALM1, CALM2, CALM3, CALML3, CALML5, CALML6, CDIPT, CDS1, CDS2, DGKA, DGKB, DGKD, DGKE, DGKG, DGKH, DGKI, DGKQ, IMPA1, IMPA2, INPP1, INPP4A, INPP4B, INPP5A, INPP5B, INPP5E, INPP5J, INPP5K, INPPL1, IPPK, ITPK1, ITPKA, ITPKB, ITPR1, ITPR2, ITPR3, OCRL, PI4K2A, PI4K2B, PI4KA, PI4KB, PIK3C2A, PIK3C2B, PIK3C2G, PIK3C3, PIK3CA, PIK3CB, PIK3CD, PIK3CG, PIK3R2, PIK3R5, PIKFYVE, PIP4K2A, PIP4K2B, PIP4K2C,…	6
KEGG:05120	Epithelial cell signaling in Helicobacter pylori infection	0.000334599	7	F11R , MAPK14 [rs664367 MAPK14/intron, rs851010 MAPK14/intron, rs851019 MAPK14/intron], RAC1 [rs2303361 RAC1/UTR-3], NFKB1 [rs3774937 NFKB1/intron, rs1609798 NFKB1/intron, rs1598859 NFKB1/intron], MAPK8 , PAK1 , CSK , SRC ,	ADAM10, ADAM17, ATP6AP1, ATP6V0A1, ATP6V0A2, ATP6V0A4, ATP6V0B, ATP6V0C, ATP6V0D1, ATP6V0D2, ATP6V0E1, ATP6V0E2, ATP6V1A, ATP6V1B1, ATP6V1B2, ATP6V1C1, ATP6V1C2, ATP6V1D, ATP6V1E1, ATP6V1E2, ATP6V1F, ATP6V1G1, ATP6V1G2, ATP6V1G3, ATP6V1H, CASP3, CCL5, CDC42, CHUK, CXCL1, CXCR1, CXCR2, EGFR, GIT1, HBEGF, IGSF5, IKBKB, IKBKG, IL8, JAM2, JAM3, JUN, LYN, MAP2K4, MAP3K14, MAPK10, MAPK11, MAPK12, MAPK1…	20
KEGG:05143	African trypanosomiasis	0.000364078	5	PRKCA , PLCB4 [rs6039442 PLCB4/intron], F2RL1 [rs168752 F2RL1/cds-synon], PLCB1 [rs4816089 PLCB1/intron], PLCB2 [rs12439272 PLCB2/intron, rs936213 PLCB2/intron], PRKCB ,	APOA1, APOL1, FAS, FASLG, GNAQ, HBA1, HBA2, HBB, HBD, HPR, ICAM1, IDO1, IDO2, IFNG, IL10, IL12A, IL12B, IL18, IL1B, IL6, LAMA4, MYD88, PLCB3, PRKCG, SELE, THOP1, TLR9, TNF, VCAM1,	16
KEGG:05330	Allograft rejection	0.000635625	2	HLA-C [rs3130542 HLA-C/nearGene-5], HLA-DOA [rs6911639 HLA-DOA/UTR-3], HLA-DMA , HLA-DRA ,	CD28, CD40, CD40LG, CD80, CD86, FAS, FASLG, GZMB, HLA-A, HLA-B, HLA-DMB, HLA-DOB, HLA-DPA1, HLA-DPB1, HLA-DQA1, HLA-DQA2, HLA-DQB1, HLA-DRB1, HLA-DRB3, HLA-DRB4, HLA-DRB5, HLA-E, HLA-F, HLA-G, IFNG, IL10, IL12A, IL12B, IL2, IL4, IL5, LOC100133583, LOC652614, PRF1, TNF,	1
KEGG:00280	Valine, leucine and isoleucine degradation	0.000695983	18	HSD17B10 , MCEE [rs357728 MCEE/intron], PCCB , ACAT1 [rs11212525 ACAT1/intron, rs4550189 ACAT1/intron], PCCA [rs9518013 PCCA/intron, rs12019900 PCCA/intron, rs9557378 PCCA/intron, rs6491544 PCCA/intron, rs684215 PCCA/intron, rs9518023 PCCA/intron, rs7318781 PCCA/intron, rs681561 PCCA/intron, rs6491555 PCCA/intron, rs2152881 PCCA/intron, rs1556799 PCCA/intron, rs1890139 PCCA/intron, rs2390401 PCCA…	ABAT, ACAA1, ACAA2, ACAD8, ACADM, ACADS, ACADSB, ACAT2, ALDH1B1, ALDH2, ALDH3A2, ALDH6A1, ALDH7A1, ALDH9A1, AOX1, AUH, BCAT1, BCAT2, BCKDHA, BCKDHB, DBT, DLD, ECHS1, EHHADH, HADH, HADHA, HADHB, HIBADH, HIBCH, HMGCL, HMGCS1, HMGCS2, IL4I1, IVD, MCCC1, MCCC2, MUT, OXCT1, OXCT2,	1
KEGG:05340	Primary immunodeficiency	0.000829391	2	PTPRC [rs12120762 PTPRC/intron, rs2359952 PTPRC/intron], CD19 , LCK , CD79A , BLNK ,	ADA, AICDA, AIRE, BTK, CD3D, CD3E, CD4, CD40, CD40LG, CD8A, CD8B, CIITA, DCLRE1C, ICOS, IGLL1, IKBKG, IL2RG, IL7R, JAK3, RAG1, RAG2, RFX5, RFXANK, RFXAP, TAP1, TAP2, TNFRSF13B, TNFRSF13C, UNG, ZAP70,	9
KEGG:05144	Malaria	0.000955286	7	IL8 , DARC [rs863002 DARC/intron, rs12075 DARC/missense], TGFB3 [rs3917192 TGFB3/intron, rs2284792 TGFB3/intron], SELE , TGFB2 [rs3892225 TGFB2/intron], SDC3 [rs4949184 SDC3/UTR-3, rs3820088 SDC3/UTR-3],	CCL2, CD36, CD40, CD40LG, CD81, COMP, CR1, CSF3, GYPA, GYPB, GYPC, HBA1, HBA2, HBB, HBD, HGF, ICAM1, IFNG, IL10, IL12A, IL18, IL1B, IL6, ITGAL, ITGB2, KLRB1, KLRK1, LRP1, MET, MYD88, PECAM1, SDC1, SDC2, SDC4, SELP, TGFB1, THBS1, THBS2, THBS3, THBS4, TLR2, TLR4, TLR9, TNF, VCAM1,	2
