# Supplementary material for: The Identification of Pathway Markers in Intracranial Aneurysm Using Genome-Wide Association Data from Two Different Populations
Source: PLoS One. 2013 Mar 6;8(3):e57022. doi: 10.1371/journal.pone.0057022 (PMC3590201; doi:10.1371/journal.pone.0057022)
Supplement: Table S3 — The whole list of the identified KEGG pathways, which are found in both European and Japanese populations as important for IA development mechanism. (XLS) [file pone.0057022.s003.xls]

## Sheet: Supplementary_Table_3_compariso
KEGG Term	Term Pvalues Corr Bonf (GWAS EU)	Rank in EU Popln	Term Pvalues Corr Bonf (GWAS JP)	Rank in JP Popln	# of Associated SNPs from GWAS (EU popln)	# of Associated SNPs from GWAS (JP popln)	# of Associated Genes in Pathway (EU popln)	# of Associated Genes in Pathway (JP popln)	# of Commonly Associated, SNP Targeted Genes in Pathway	Common Genes/ EU Genes (in %)	Common Genes/ JP Genes (in %)	Is Common Genes more than 40%?	Commonly Associated, SNP Targeted Genes. Counts of (Common SNPs) (EU SNPs) (JP SNPs) in Pathway	Any Common SNPs in any of the Common Genes in the Pathway?	EU Specific SNP Targeted Genes (SNP Count) in Pathway	JP Specific SNP Targeted Genes (SNP Count) in Pathway	Common SNP ids
MAPK signaling pathway	3.52786e-27	1	2.70125e-18	8	133	43	14	18	2	14.2857	11.1111	N	MAP3K7 (1)(28)(2), NFATC2 (0)(1)(2),	Y	HSPA1L (1), PRKCA (3), BRAF (1), RPS6KA2 (6), MAP3K2 (17), MAP4K2 (1), PPP3CA (5), MAPK10 (53), FGF12 (6), FLNB (9), CHUK (1), MAP3K12 (1),	DUSP10 (2), RAF1 (2), NR4A1 (1), NFKB1 (3), CACNG2 (5), CDC25B (1), FOS (1), PLA2G4A (4), RPS6KA3 (4), MAP3K5 (1), RASGRP3 (2), RASGRF1 (1), MAPK14 (3), RAC1 (1), NFATC4 (3), CACNA1C (5),	rs791062,
Cell cycle	2.3488e-25	2	2.80858e-19	4	76	18	11	10	2	18.1818	20	N	SMAD3 (1)(14)(4), SMAD2 (0)(28)(1),	Y	MCM7 (7), HDAC2 (2), CCND2 (3), ANAPC10 (7), CDK6 (9), CDC20 (1), MCM3 (1), ABL1 (1), CDC27 (3),	CREBBP (2), GADD45G (2), TGFB3 (2), TFDP2 (1), ANAPC7 (1), WEE1 (1), MCM5 (3), CDC25B (1),	rs744910,
TGF-beta signaling pathway	6.25703e-24	3	2.40928e-17	9	126	20	15	9	5	33.3333	55.5555	Y	SMAD6 (2)(7)(4), SMAD3 (1)(14)(4), SMAD2 (0)(28)(1), SMURF1 (0)(4)(3), TGFB2 (0)(6)(1),	Y	ACVR2B (7), SMAD9 (1), SMAD7 (1), GDF5 (26), SMAD4 (3), SMAD1 (1), BMP7 (1), BMPR1B (4), BMPR1A (21), BMP6 (2),	TGFBR2 (1), TGFB3 (2), BMPR2 (3), ACVR1 (1),	rs2053423,rs1440375,rs744910,
ErbB signaling pathway	9.518e-22	4	2.47296e-15	16	50	15	6	4	0	0	0	N		N	PRKCA (3), CBLB (33), PAK4 (1), TGFA (7), NRG1 (4), SRC (2),	PAK7 (3), ERBB4 (7), RAF1 (2), PIK3R3 (3),
Focal adhesion	9.55299e-22	5	5.60421e-21	2	117	45	21	14	5	23.8095	35.7143	N	IGF1R (0)(2)(5), LAMA1 (0)(1)(6), ITGB6 (0)(4)(4), ITGA1 (0)(5)(2), ITGB5 (1)(5)(3),	Y	PRKCA (3), EGFR (2), ACTN4 (13), PDGFB (1), BCAR1 (2), ITGA11 (1), ITGA10 (1), FLNB (9), PPP1CB (11), SRC (2), KDR (6), VCL (7), ITGA9 (20), ITGA6 (13), PAK4 (1), FN1 (8),	LAMA4 (7), FYN (1), TNC (7), RAC1 (1), COL1A2 (2), ITGA4 (1), PIK3R3 (3), PPP1CC (2), SPP1 (1),	rs4678167,
Proteasome	2.35711e-21	6	4.54536e-11	35	32	1	6	1	0	0	0	N		N
Adherens junction	4.91178e-19	7	2.58163e-21	1	85	34	13	11	2	15.3846	18.1818	N	PTPRB (1)(2)(1), PTPRM (0)(10)(6),	Y	EGFR (2), ACTN4 (13), PTPRF (1), PVRL3 (1), PVRL2 (1), CTNND1 (11), SMAD2 (28), FER (1), MLLT4 (6), SRC (2), VCL (7),	IGF1R (5), PARD3 (4), FYN (1), MET (1), RAC1 (1), SMAD3 (4), TCF7L1 (4), CTNNA3 (4), CTNNA2 (3),	rs1561798,
Notch signaling pathway	2.1387e-18	8	4.74144e-12	31	26	13	8	4	0	0	0	N		N
Regulation of actin cytoskeleton	2.27642e-18	9	4.05422e-17	10	102	36	18	14	1	5.55556	7.14286	N	ITGB5 (1)(5)(3),	Y	GNA13 (1), EGFR (2), PDGFB (1), ACTN4 (13), BCAR1 (2), ITGA11 (1), ITGA1 (5), ITGA10 (1), PPP1CB (11), ITGAM (2), VCL (7), ITGA9 (20), ITGA6 (13), PAK4 (1), ITGB6 (4), CSK (5), FN1 (8),	FGF7 (2), SSH1 (4), FGF17 (3), IQGAP2 (5), RAF1 (2), GNG12 (1), VAV2 (4), PPP1CC (2), PAK7 (3), RAC1 (1), PIK3R3 (3), FGF1 (2), MYH10 (1),	rs4678167,
Neurotrophin signaling pathway	2.49085e-18	10	1.92688e-18	7	68	14	7	7	1	14.2857	14.2857	N	RPS6KA2 (0)(6)(1),	N	IRAK4 (4), NTRK3 (35), IRAK3 (1), YWHAG (6), CSK (5), YWHAE (11),	MAPK14 (3), RAC1 (1), RAF1 (2), NFKB1 (3), MAPK7 (1), PIK3R3 (3),
Chronic myeloid leukemia	2.61762e-18	11	8.1314e-11	36	54	12	4	4	0	0	0	N		N			rs744910,
Apoptosis	7.36957e-18	12	1.7122e-08	58	17	10	8	6	0	0	0	N		N
Pathways in cancer	1.16021e-17	13	9.38006e-19	6	147	48	16	19	2	12.5	10.5263	N	SMAD3 (1)(14)(4), CSF1R (0)(3)(1),	Y	DCC (41), PRKCA (3), PPARG (8), MITF (4), IGF1 (6), DAPK2 (4), TGFB2 (6), JUP (2), IGF1R (2), CBLB (33), RALB (1), TGFA (7), TPR (12), CHUK (1),	VHL (1), WNT3A (1), STK36 (2), TGFBR2 (1), CREBBP (2), TGFB3 (2), RAF1 (2), SMAD2 (1), ZBTB16 (2), KIT (2), TCF7L1 (4), DAPK1 (4), LAMA1 (6), LAMA4 (7), HSP90B1 (2), RAC1 (1), PIK3R3 (3),	rs744910,
Tight junction	1.84317e-17	14	4.67589e-14	21	98	37	14	11	0	0	0	N		N			rs4578183,rs4654383,rs955749,rs2276266,
Long-term potentiation	2.25151e-17	15	2.20529e-13	24	140	23	13	10	0	0	0	N		N
Measles	1.06109e-16	16	3.42386e-07	72	94	16	8	6	0	0	0	N		N
T cell receptor signaling pathway	1.61807e-16	17	1.97301e-15	15	63	28	7	13	0	0	0	N		N	MAP3K7 (28), PRKCQ (18), PAK4 (1), PPP3CA (5), NFATC2 (1), CHUK (1), NFATC1 (9),	PTPRC (2), VAV3 (1), RAF1 (2), NFKB1 (3), VAV2 (4), PAK6 (1), PAK7 (3), NCK2 (1), PAK2 (1), FYN (1), MAPK14 (3), TEC (2), DLG1 (4),
Nucleotide excision repair	3.65648e-16	18	8.84431e-15	18	70	12	6	7	1	16.6667	14.2857	N	RPA3 (0)(1)(2),	N	RPA2 (14), POLD4 (2), ERCC8 (45), XPC (7), RFC1 (1),	RFC5 (1), MNAT1 (1), RFC3 (5), ERCC5 (1), CUL4B (1), ERCC1 (1),
Chemokine signaling pathway	1.14598e-15	19	8.16785e-12	32	193	26	13	13	0	0	0	N		N
Calcium signaling pathway	3.27219e-15	20	1.36764e-15	12	123	42	21	16	8	38.0952	50	Y	GNA14 (0)(5)(1), NOS1 (0)(1)(1), ADCY2 (0)(8)(5), CHRM2 (0)(1)(1), ADRA1A (0)(2)(4), PLCB1 (0)(44)(1), CACNA1C (1)(3)(5), GRM1 (0)(1)(3),	Y	PRKCA (3), EGFR (2), DRD1 (1), ADCY1 (1), ADCY8 (28), GRM5 (3), EDNRA (1), ADRB1 (3), PDE1C (8), PDE1A (3), CACNA1H (2), CACNA1A (2), CACNA1B (1),	PLCE1 (2), PDE1B (1), ERBB4 (7), RYR3 (6), CAMK2G (1), ADRA1B (2), GRIN2A (1), RYR2 (1),	rs7298821,
Colorectal cancer	3.34967e-15	21	1.42104e-15	13	87	18	5	8	0	0	0	N		N			rs744910,
B cell receptor signaling pathway	3.62606e-15	22	1.70652e-15	14	46	23	9	10	0	0	0	N		N			rs4879913,
Prostate cancer	3.7299e-15	23	7.72251e-10	45	7	12	5	5	0	0	0	N		N
Acute myeloid leukemia	4.52831e-15	24	1.03027e-14	19	3	12	2	6	0	0	0	N		N
SNARE interactions in vesicular transport	7.6443e-15	25	1.24599e-12	29	25	13	4	5	0	0	0	N		N
Osteoclast differentiation	8.12947e-15	26	4.97298e-10	43	23	15	6	8	0	0	0	N		N
Gap junction	9.09201e-15	27	1.0781e-10	37	123	29	13	7	0	0	0	N		N
Shigellosis	1.31235e-14	28	3.58275e-10	42	93	16	9	5	0	0	0	N		N			rs1882070,rs4723646,
Wnt signaling pathway	2.52455e-14	29	8.52704e-17	11	84	25	9	13	0	0	0	N		N			rs744910,
Pancreatic cancer	2.78498e-14	30	1.77387e-11	33	49	16	6	9	0	0	0	N		N			rs744910,
Complement and coagulation cascades	7.00373e-14	31	1.06291e-09	48	29	8	9	3	0	0	0	N		N
Long-term depression	1.3902e-13	32	2.99914e-11	34	116	33	12	9	0	0	0	N		N			rs3788343,rs2330338,
Spliceosome	2.04633e-13	33	4.72865e-13	27	55	2	5	2	0	0	0	N		N
Basal transcription factors	2.24727e-13	34	9.60884e-10	46	6	1	2	1	0	0	0	N		N
Toll-like receptor signaling pathway	9.18036e-13	35	1.50891e-10	38	39	9	6	6	0	0	0	N		N			rs791062,
Fc epsilon RI signaling pathway	1.89179e-12	36	8.26255e-13	28	24	25	5	10	0	0	0	N		N
Renal cell carcinoma	3.26668e-12	38	1.45228e-13	23	14	10	3	5	0	0	0	N		N
Insulin signaling pathway	5.82838e-12	39	2.83903e-10	40	40	17	3	6	0	0	0	N		N
Non-small cell lung cancer	1.23377e-11	40	4.63092e-08	63	29	5	3	2	0	0	0	N		N
Glioma	1.4965e-11	41	3.32125e-06	81	18	6	4	3	0	0	0	N		N
ECM-receptor interaction	1.91292e-11	42	7.86917e-20	3	65	44	10	16	0	0	0	N		N			rs4678167,
Chagas disease (American trypanosomiasis)	2.54414e-11	43	2.40517e-07	70	84	19	6	10	0	0	0	N		N			rs744910,
RNA degradation	3.44383e-11	44	1.6655e-07	67	11	3	3	1	0	0	0	N		N
VEGF signaling pathway	3.73586e-11	45	1.01888e-09	47	20	16	5	6	0	0	0	N		N
GnRH signaling pathway	4.95432e-11	46	6.01909e-08	65	144	15	10	7	0	0	0	N		N
Thyroid cancer	1.35845e-10	47	1.02132e-08	56	30	5	5	2	0	0	0	N		N
DNA replication	1.46972e-10	48	7.19666e-09	53	11	11	4	4	0	0	0	N		N
Vascular smooth muscle contraction	1.78935e-10	49	3.13331e-13	26	99	49	13	12	0	0	0	N		N			rs7298821,
Homologous recombination	1.86371e-10	50	6.30997e-07	74	30	8	7	4	0	0	0	N		N
Small cell lung cancer	2.10777e-10	51	1.01061e-08	55	36	41	4	7	0	0	0	N		N
Hypertrophic cardiomyopathy (HCM)	2.91776e-10	52	3.3796e-07	71	55	13	8	7	0	0	0	N		N			rs2274619,rs4678167,
NOD-like receptor signaling pathway	3.83956e-10	53	1.41354e-08	57	35	13	4	6	0	0	0	N		N			rs791062,
Gastric acid secretion	5.16395e-10	54	2.07439e-06	79	125	10	10	4	0	0	0	N		N
Melanogenesis	5.32741e-10	55	6.79782e-10	44	156	21	9	9	0	0	0	N		N
Salivary secretion	5.49535e-10	56	6.64302e-09	52	176	25	12	7	0	0	0	N		N
Oocyte meiosis	6.84599e-10	57	3.72915e-07	73	94	4	10	3	0	0	0	N		N
Type II diabetes mellitus	7.63763e-10	58	1.67518e-06	77	6	10	2	2	0	0	0	N		N
Dilated cardiomyopathy	7.80042e-10	59	5.76513e-08	64	55	19	8	7	0	0	0	N		N			rs2274619,
Hepatitis C	1.26983e-09	60	1.84434e-05	86	16	14	5	5	0	0	0	N		N
Jak-STAT signaling pathway	1.34804e-09	61	8.7067e-15	17	4	15	2	8	0	0	0	N		N			rs6006427,
Arrhythmogenic right ventricular cardiomyopathy (ARVC)	1.5227e-09	62	3.09776e-13	25	62	57	8	11	0	0	0	N		N			rs4678167,
Endometrial cancer	2.33433e-09	63	2.8917e-08	61	0	9	0	3	0	0	0	N		N
Aldosterone-regulated sodium reabsorption	2.41133e-09	64	2.22578e-05	87	11	6	3	3	0	0	0	N		N
Bacterial invasion of epithelial cells	3.22652e-09	65	1.23108e-14	20	71	18	8	6	0	0	0	N		N			rs1882070,rs4723646,
Fc gamma R-mediated phagocytosis	4.00127e-09	66	1.32722e-13	22	62	30	7	10	0	0	0	N		N
Leishmaniasis	4.29181e-09	67	2.23767e-05	88	39	5	5	4	0	0	0	N		N			rs791062,
Bladder cancer	4.92694e-09	68	1.34772e-06	75	10	7	2	3	0	0	0	N		N			rs3731217,
Axon guidance	9.70401e-09	70	1.19334e-09	49	101	51	9	10	0	0	0	N		N
Leukocyte transendothelial migration	1.01233e-08	71	1.53639e-12	30	93	9	11	4	0	0	0	N		N
Ribosome	1.40059e-08	73	5.93455e-19	5	3	4	1	3	0	0	0	N		N
Epithelial cell signaling in Helicobacter pylori infection	1.4042e-08	74	0.000334599	97	70	7	6	3	0	0	0	N		N
RIG-I-like receptor signaling pathway	3.35688e-08	75	0.000121509	95	38	9	3	4	0	0	0	N		N			rs791062,
Amoebiasis	7.80792e-08	76	1.85206e-10	39	91	22	9	10	0	0	0	N		N
Mismatch repair	8.84675e-08	78	2.25119e-05	89	4	9	3	4	0	0	0	N		N
Melanoma	1.06573e-07	79	2.61769e-08	60	9	18	4	9	0	0	0	N		N
Progesterone-mediated oocyte maturation	2.09583e-07	80	7.74074e-09	54	19	26	4	9	0	0	0	N		N
Natural killer cell mediated cytotoxicity	2.55928e-07	81	1.29167e-09	50	45	12	4	8	0	0	0	N		N
Prion diseases	6.51892e-07	83	3.44378e-05	91	11	3	4	2	0	0	0	N		N
Malaria	1.64029e-06	84	0.000955286	102	153	7	6	4	0	0	0	N		N
RNA polymerase	1.85627e-06	85	2.25732e-05	90	6	8	3	5	0	0	0	N		N
mTOR signaling pathway	6.80601e-06	87	1.77889e-07	68	12	7	2	3	0	0	0	N		N
Hematopoietic cell lineage	8.02105e-06	88	1.20623e-05	85	35	10	7	6	0	0	0	N		N
Adipocytokine signaling pathway	2.60014e-05	90	2.03275e-06	78	23	14	3	5	0	0	0	N		N
Phosphatidylinositol signaling system	4.25179e-05	91	0.000260337	96	81	10	5	5	0	0	0	N		N			rs4918188,
Base excision repair	5.26628e-05	92	1.35355e-06	76	2	1	1	1	0	0	0	N		N
Amyotrophic lateral sclerosis (ALS)	5.47362e-05	93	2.91642e-09	51	46	8	5	5	0	0	0	N		N
Basal cell carcinoma	8.73421e-05	94	3.78624e-08	62	13	7	2	4	0	0	0	N		N
Pathogenic Escherichia coli infection	9.06196e-05	95	2.32733e-07	69	9	1	3	1	0	0	0	N		N
p53 signaling pathway	0.000109682	96	2.85296e-10	41	12	4	2	3	0	0	0	N		N			rs3731217,
African trypanosomiasis	0.000231507	98	0.000364078	98	182	5	5	4	0	0	0	N		N
